# Supplementary material for: rac-cis-Dicarbonyl­chlorido{1-[2-(diphenyl­phosphanyl-κP)benz­yl]-3-(phenyl-κC 1)imidazol-2-yl­idene-κC 2}ruthenium(II) dichloro­methane monosolvate
Source: Acta Crystallogr Sect E Struct Rep Online. 2012 Aug 31;68(Pt 9):m1224–5. doi: 10.1107/S1600536812036665 (PMC3435630; doi:10.1107/S1600536812036665)
Supplement: Supplementary file 1 [file e-68-m1224-sup1.cif]

##############################################################################
#                                                                            #
# This CIF contains the data in a paper accepted for publication in          #
# Acta Crystallographica Section E. It conforms to the requirements of       #
# Notes for Authors for Acta Crystallographica Section E, and has been       #
# peer reviewed under the auspices of the IUCr Commission on Journals.       #
#                                                                            #
# Full details of the Crystallographic Information File format               #
# are given in the paper "The Crystallographic Information File (CIF):       #
# a New Standard Archive File for Crystallography" by S. R. Hall, F. H.      #
# Allen and I. D. Brown [Acta Cryst. (1991), A47, 655-685].                  #
#                                                                            #
# The current version of the core CIF dictionary is obtainable from          #
# ftp://ftp.iucr.org/pub/cif_core.dic.                                       #
#                                                                            #
# Software is freely available for graphical display of the structure(s)     #
# in this CIF. For information consult the CIF software page                 #
# http://www.iucr.org/resources/cif/software.                                #
#                                                                            #
# This file may be used for bona fide research purposes within the           #
# scientific community so long as proper attribution is given to the journal # 
# article from which it was obtained.                                        #
#                                                                            #
##############################################################################
data_I
_audit_creation_method     SHELXL-97
_chemical_name_systematic
;
<i>rac</i>-<i>cis</i>-Dicarbonylchlorido{1-[2-(diphenylphosphanyl-
\k<i>P</i>)benzyl]-3-(phenyl-\k<i>C</i>^1^)imidazol-2-ylidene-
\k<i>C</i>^2^}ruthenium(II) dichloromethane monosolvate
;
_chemical_name_common     ?
_chemical_formula_moiety     'C30 H22 Cl1 N2 O2 P Ru, C H2 Cl2'
_chemical_formula_sum     'C31 H24 Cl3 N2 O2 P Ru'
_chemical_formula_iupac     '[Ru (C28 H22 N2 P) Cl (C O)2], C H2 Cl2'
_chemical_formula_weight     694.91
_chemical_melting_point     ?
_symmetry_cell_setting     triclinic
_symmetry_space_group_name_H-M     'P -1'
_symmetry_space_group_name_Hall     '-P 1'
loop_
    _symmetry_equiv_pos_as_xyz
    'x, y, z'
    '-x, -y, -z'
_cell_length_a     8.1600(9)
_cell_length_b     12.1940(13)
_cell_length_c     14.9713(16)
_cell_angle_alpha     100.109(5)
_cell_angle_beta     93.560(5)
_cell_angle_gamma     93.469(5)
_cell_volume     1459.9(3)
_cell_formula_units_Z     2
_cell_measurement_reflns_used     5183
_cell_measurement_theta_min     1.00
_cell_measurement_theta_max     27.88
_cell_measurement_temperature     210(2)
_exptl_crystal_description     plate
_exptl_crystal_colour     colorless
_exptl_crystal_size_max     0.17
_exptl_crystal_size_mid     0.08
_exptl_crystal_size_min     0.03
_exptl_crystal_density_diffrn     1.581
_exptl_crystal_density_meas     ?
_exptl_crystal_density_method     'not measured'
_exptl_crystal_F_000     700
_exptl_absorpt_coefficient_mu     0.899
_exptl_absorpt_correction_type     multi-scan
_exptl_absorpt_process_details     '(HKL Scalepack; Otwinowski & Minor, 1997)'
_exptl_absorpt_correction_T_min     0.8622
_exptl_absorpt_correction_T_max     0.9735
_exptl_special_details
;
The title compound was prepared by allowing
1-phenyl-3-(2-diphenylphosphinobenzyl)-1<i>H</i>-imidazol-3-ium chloride
(0.4997 g) (Wang <i>et al.</i>, 2005) to react with Ag~2~O (0.2502 g) in dry,
degassed dichloromethane under a nitrogen atmosphere in the absence of light;
4 \%A molecular sieves (approximately 0.5 g) were added to the mixture at the
beginning of the reaction. After 24 h, the reaction mixture was filtered
through Celite^TM^ under an atmosphere of nitrogen into a flask containing
[Ru(CO)~3~Cl~2~]~2~ (0.1340 g); the reaction mixture was allowed to stir for
24 h in the dark. After stirring overnight, the reaction mixture was filtered
through Celite^TM^ under an atmosphere of dry nitrogen and all volatiles were
removed <i>in vacuo</i>. The solid residue was purified <i>via</i> column
chromatography (SiO~2~, 40:1 CH~2~Cl~2~/MeOH) to furnish a yellow solid.
Single crystals of the title compound were grown by dissolving the crude
product in the minimum amount of dichloromethane and allowing diethyl ether to
slowly evaporate, condense, and diffuse into the dichloromethane solution.
;
_diffrn_ambient_temperature     210(2)
_diffrn_radiation_type     MoK\a
_diffrn_radiation_wavelength     0.71073
_diffrn_radiation_source     'fine-focus sealed tube'
_diffrn_radiation_monochromator     graphite
_diffrn_measurement_device_type     'Nonius KappaCCD'
_diffrn_measurement_method     'phi and omega scans'
_diffrn_detector_area_resol_mean     9
_diffrn_reflns_number     20414
_diffrn_reflns_av_R_equivalents     0.0375
_diffrn_reflns_av_sigmaI/netI     0.0574
_diffrn_reflns_theta_min     2.77
_diffrn_reflns_theta_max     25.49
_diffrn_reflns_theta_full     25.49
_diffrn_measured_fraction_theta_max     0.987
_diffrn_measured_fraction_theta_full     0.987
_diffrn_reflns_limit_h_min     -9
_diffrn_reflns_limit_h_max     9
_diffrn_reflns_limit_k_min     -14
_diffrn_reflns_limit_k_max     14
_diffrn_reflns_limit_l_min     -18
_diffrn_reflns_limit_l_max     18
_diffrn_standards_number     0
_diffrn_standards_interval_count     ?
_diffrn_standards_interval_time     ?
_diffrn_standards_decay_%     ?
_refine_special_details
;
Refinement of <i>F</i>^2^ against ALL reflections. The weighted <i>R</i>-factor
<i>wR</i> and goodness of fit <i>S</i> are based on <i>F</i>^2^, conventional
<i>R</i>-factors <i>R</i> are based on <i>F</i>, with <i>F</i> set to zero for
negative <i>F</i>^2^. The threshold expression of <i>F</i>^2^ >
\s(<i>F</i>^2^) is used only for calculating <i>R</i>-factors(gt) <i>etc</i>.
and is not relevant to the choice of reflections for refinement.
<i>R</i>-factors based on <i>F</i>^2^ are statistically about twice as large
as those based on <i>F</i>, and <i>R</i>- factors based on ALL data will be
even larger.
Several low angle reflections were omitted from the final cycles of refinement
due to beam-stop shadowing effects.
A disordered dichloromethane molecule is included in the structure. The
relative occupancy refined to 0.873(14):0.127(14). The two disorder sites were
restrained to have the same conformation, Uaniso(C41)=Uaniso(C41'). The
anisotropic displacement parameters were restrained with the rigid body
restraint and the simu restraint.
;
_reflns_number_total     5349
_reflns_number_gt     4214
_reflns_threshold_expression     I>2sigma(I)
_refine_ls_structure_factor_coef     Fsqd
_refine_ls_matrix_type     full
_refine_ls_R_factor_all     0.0559
_refine_ls_R_factor_gt     0.0356
_refine_ls_wR_factor_gt     0.0692
_refine_ls_wR_factor_ref     0.0768
_refine_ls_goodness_of_fit_ref     1.018
_refine_ls_restrained_S_all     1.018
_refine_ls_number_reflns     5349
_refine_ls_number_parameters     383
_refine_ls_number_restraints     22
_refine_ls_hydrogen_treatment     constr
_refine_ls_weighting_scheme     calc
_refine_ls_weighting_details
         'calc w=1/[\s^2^(Fo^2^)+(0.0237P)^2^+1.1613P] where P=(Fo^2^+2Fc^2^)/3'
_atom_sites_solution_hydrogens     geom
_atom_sites_solution_primary     direct
_atom_sites_solution_secondary     difmap
_refine_ls_shift/su_max     0.001
_refine_ls_shift/su_mean     0.000
_refine_diff_density_max     0.602
_refine_diff_density_min     -0.445
_refine_ls_extinction_method     none
_refine_ls_extinction_coef     ?
loop_
    _atom_type_symbol
    _atom_type_description
    _atom_type_scat_dispersion_real
    _atom_type_scat_dispersion_imag
    _atom_type_scat_source
    'C' 'C' 0.0033 0.0016
                         'International Tables Vol C Tables 4.2.6.8 and 6.1.1.4'
    'H' 'H' 0.0000 0.0000
                         'International Tables Vol C Tables 4.2.6.8 and 6.1.1.4'
    'N' 'N' 0.0061 0.0033
                         'International Tables Vol C Tables 4.2.6.8 and 6.1.1.4'
    'O' 'O' 0.0106 0.0060
                         'International Tables Vol C Tables 4.2.6.8 and 6.1.1.4'
    'P' 'P' 0.1023 0.0942
                         'International Tables Vol C Tables 4.2.6.8 and 6.1.1.4'
    'Cl' 'Cl' 0.1484 0.1585
                         'International Tables Vol C Tables 4.2.6.8 and 6.1.1.4'
    'Ru' 'Ru' -1.2594 0.8363
                         'International Tables Vol C Tables 4.2.6.8 and 6.1.1.4'
_computing_data_collection     'COLLECT (Nonius, 2000)'
_computing_cell_refinement     'SCALEPACK (Otwinowski & Minor, 1997)'
_computing_data_reduction     'DENZO and SCALEPACK (Otwinowski & Minor, 1997)'
_computing_structure_solution     'SHELXTL (Sheldrick, 2008)'
_computing_structure_refinement     'SHELXTL (Sheldrick, 2008)'
_computing_molecular_graphics     'SHELXTL (Sheldrick, 2008)'
_computing_publication_material     'SHELXTL (Sheldrick, 2008)'
loop_
    _atom_site_type_symbol
    _atom_site_label
    _atom_site_fract_x
    _atom_site_fract_y
    _atom_site_fract_z
    _atom_site_U_iso_or_equiv
    _atom_site_adp_type
    _atom_site_calc_flag
    _atom_site_refinement_flags
    _atom_site_occupancy
    _atom_site_symmetry_multiplicity
    _atom_site_disorder_assembly
    _atom_site_disorder_group
    Ru Ru1 0.56260(3) 0.10472(2) 0.259925(18) 0.02297(9) Uani d . 1 1 . .
    Cl Cl1 0.71756(10) 0.21064(7) 0.39873(5) 0.0297(2) Uani d . 1 1 . .
    C C1 0.4406(4) 0.0144(3) 0.1624(3) 0.0310(8) Uani d . 1 1 . .
    O O1 0.3680(3) -0.0442(2) 0.10503(18) 0.0505(7) Uani d . 1 1 . .
    C C2 0.7517(4) 0.1111(3) 0.1890(2) 0.0300(8) Uani d . 1 1 . .
    O O2 0.8606(3) 0.1083(2) 0.14529(19) 0.0503(7) Uani d . 1 1 . .
    C C3 0.3718(4) 0.0743(2) 0.3387(2) 0.0242(7) Uani d . 1 1 . .
    N N4 0.3856(3) -0.0118(2) 0.38523(18) 0.0255(6) Uani d . 1 1 . .
    C C5 0.2468(4) -0.0284(3) 0.4310(2) 0.0306(8) Uani d . 1 1 . .
    H H5 0.2278 -0.0825 0.4675 0.037 Uiso calc R 1 1 . .
    C C6 0.1447(4) 0.0482(3) 0.4128(2) 0.0311(8) Uani d . 1 1 . .
    H H6 0.0399 0.0582 0.4344 0.037 Uiso calc R 1 1 . .
    N N7 0.2224(3) 0.1101(2) 0.35618(18) 0.0247(6) Uani d . 1 1 . .
    C C8 0.1486(4) 0.1970(3) 0.3140(2) 0.0272(8) Uani d . 1 1 . .
    H H8A 0.0305 0.1947 0.3229 0.033 Uiso calc R 1 1 . .
    H H8B 0.1611 0.1811 0.2484 0.033 Uiso calc R 1 1 . .
    C C11 0.6328(4) -0.0402(2) 0.3096(2) 0.0229(7) Uani d . 1 1 . .
    C C12 0.7679(4) -0.1015(3) 0.2936(2) 0.0312(8) Uani d . 1 1 . .
    H H12 0.8445 -0.0801 0.2543 0.037 Uiso calc R 1 1 . .
    C C13 0.7943(4) -0.1942(3) 0.3337(2) 0.0358(9) Uani d . 1 1 . .
    H H13 0.8871 -0.2346 0.3207 0.043 Uiso calc R 1 1 . .
    C C14 0.6857(4) -0.2270(3) 0.3922(2) 0.0361(9) Uani d . 1 1 . .
    H H14 0.7040 -0.2901 0.4186 0.043 Uiso calc R 1 1 . .
    C C15 0.5489(4) -0.1671(3) 0.4124(2) 0.0315(8) Uani d . 1 1 . .
    H H15 0.4744 -0.1879 0.4530 0.038 Uiso calc R 1 1 . .
    C C16 0.5262(4) -0.0757(3) 0.3706(2) 0.0253(7) Uani d . 1 1 . .
    P P1 0.46973(10) 0.27908(7) 0.22565(6) 0.0231(2) Uani d . 1 1 . .
    C C21 0.3631(4) 0.3606(2) 0.3170(2) 0.0233(7) Uani d . 1 1 . .
    C C22 0.2256(4) 0.3134(3) 0.3529(2) 0.0241(7) Uani d . 1 1 . .
    C C23 0.1539(4) 0.3756(3) 0.4245(2) 0.0314(8) Uani d . 1 1 . .
    H H23 0.0611 0.3442 0.4475 0.038 Uiso calc R 1 1 . .
    C C24 0.2149(4) 0.4827(3) 0.4629(2) 0.0354(9) Uani d . 1 1 . .
    H H24 0.1661 0.5227 0.5127 0.043 Uiso calc R 1 1 . .
    C C25 0.3484(4) 0.5304(3) 0.4277(2) 0.0359(9) Uani d . 1 1 . .
    H H25 0.3894 0.6039 0.4524 0.043 Uiso calc R 1 1 . .
    C C26 0.4217(4) 0.4696(3) 0.3557(2) 0.0308(8) Uani d . 1 1 . .
    H H26 0.5131 0.5025 0.3325 0.037 Uiso calc R 1 1 . .
    C C31 0.3271(4) 0.2636(3) 0.1239(2) 0.0248(7) Uani d . 1 1 . .
    C C32 0.1787(4) 0.3131(3) 0.1231(2) 0.0365(9) Uani d . 1 1 . .
    H H32 0.1491 0.3589 0.1761 0.044 Uiso calc R 1 1 . .
    C C33 0.0732(4) 0.2955(3) 0.0446(3) 0.0438(10) Uani d . 1 1 . .
    H H33 -0.0280 0.3286 0.0450 0.053 Uiso calc R 1 1 . .
    C C34 0.1160(5) 0.2301(3) -0.0336(3) 0.0462(11) Uani d . 1 1 . .
    H H34 0.0436 0.2169 -0.0864 0.055 Uiso calc R 1 1 . .
    C C35 0.2665(5) 0.1840(3) -0.0341(3) 0.0422(10) Uani d . 1 1 . .
    H H35 0.2982 0.1413 -0.0880 0.051 Uiso calc R 1 1 . .
    C C36 0.3710(4) 0.2001(3) 0.0444(2) 0.0338(8) Uani d . 1 1 . .
    H H36 0.4725 0.1675 0.0435 0.041 Uiso calc R 1 1 . .
    C C41 0.6282(4) 0.3817(2) 0.2024(2) 0.0254(7) Uani d . 1 1 . .
    C C42 0.7775(4) 0.4017(3) 0.2551(2) 0.0308(8) Uani d . 1 1 . .
    H H42 0.7995 0.3589 0.3003 0.037 Uiso calc R 1 1 . .
    C C43 0.8933(4) 0.4832(3) 0.2419(3) 0.0349(9) Uani d . 1 1 . .
    H H43 0.9922 0.4973 0.2790 0.042 Uiso calc R 1 1 . .
    C C44 0.8630(4) 0.5444(3) 0.1737(3) 0.0380(9) Uani d . 1 1 . .
    H H44 0.9428 0.5988 0.1635 0.046 Uiso calc R 1 1 . .
    C C45 0.7169(5) 0.5257(3) 0.1210(3) 0.0412(10) Uani d . 1 1 . .
    H H45 0.6969 0.5679 0.0751 0.049 Uiso calc R 1 1 . .
    C C46 0.5985(4) 0.4454(3) 0.1349(2) 0.0341(9) Uani d . 1 1 . .
    H H46 0.4982 0.4337 0.0990 0.041 Uiso calc R 1 1 . .
    C C51 0.3690(10) -0.3020(15) 0.1999(6) 0.0623(17) Uani d PDU 0.873(14) 1 A 1
    H H51A 0.4006 -0.3649 0.2282 0.075 Uiso calc PR 0.873(14) 1 A 1
    H H51B 0.4636 -0.2468 0.2081 0.075 Uiso calc PR 0.873(14) 1 A 1
    Cl Cl3 0.3192(5) -0.3489(3) 0.08393(18) 0.0632(8) Uani d PDU 0.873(14) 1 A 1
    Cl Cl4 0.2056(3) -0.2424(5) 0.2530(3) 0.0888(15) Uani d PDU 0.873(14) 1 A 1
    C C51' 0.367(7) -0.296(11) 0.196(4) 0.0623(17) Uani d PDU 0.127(14) 1 A 2
    H H51C 0.4704 -0.3223 0.2192 0.075 Uiso calc PR 0.127(14) 1 A 2
    H H51D 0.3909 -0.2204 0.1847 0.075 Uiso calc PR 0.127(14) 1 A 2
    Cl Cl3' 0.294(4) -0.384(3) 0.0949(13) 0.087(5) Uani d PDU 0.127(14) 1 A 2
    Cl Cl4' 0.226(3) -0.293(3) 0.2777(13) 0.094(6) Uani d PDU 0.127(14) 1 A 2
loop_
    _atom_site_aniso_label
    _atom_site_aniso_U_11
    _atom_site_aniso_U_22
    _atom_site_aniso_U_33
    _atom_site_aniso_U_12
    _atom_site_aniso_U_13
    _atom_site_aniso_U_23
    Ru1 0.02152(15) 0.02327(15) 0.02432(16) 0.00118(11) 0.00288(11) 0.00453(11)
    Cl1 0.0307(5) 0.0306(5) 0.0274(5) -0.0013(4) 0.0017(4) 0.0054(4)
    C1 0.0274(19) 0.0269(19) 0.043(2) 0.0078(16) 0.0102(17) 0.0122(18)
    O1 0.0582(19) 0.0437(16) 0.0441(17) -0.0022(14) -0.0087(15) -0.0008(14)
    C2 0.030(2) 0.0283(19) 0.030(2) -0.0018(16) -0.0002(17) 0.0030(16)
    O2 0.0388(16) 0.0631(19) 0.0481(18) -0.0039(14) 0.0217(14) 0.0039(14)
    C3 0.0273(18) 0.0224(17) 0.0222(18) 0.0027(14) 0.0033(14) 0.0013(14)
    N4 0.0225(15) 0.0248(15) 0.0292(16) 0.0015(12) 0.0050(12) 0.0041(12)
    C5 0.032(2) 0.0321(19) 0.028(2) -0.0039(16) 0.0085(16) 0.0078(16)
    C6 0.0265(19) 0.0314(19) 0.036(2) -0.0021(16) 0.0100(16) 0.0060(16)
    N7 0.0195(14) 0.0251(15) 0.0294(16) 0.0002(11) 0.0072(12) 0.0037(12)
    C8 0.0207(17) 0.0324(19) 0.0300(19) 0.0039(14) 0.0024(15) 0.0094(15)
    C11 0.0239(17) 0.0229(17) 0.0205(17) -0.0043(14) -0.0023(14) 0.0037(14)
    C12 0.0271(19) 0.033(2) 0.033(2) 0.0019(15) 0.0021(16) 0.0051(16)
    C13 0.031(2) 0.033(2) 0.044(2) 0.0115(16) 0.0010(17) 0.0047(17)
    C14 0.043(2) 0.0267(19) 0.039(2) 0.0057(17) -0.0032(18) 0.0087(17)
    C15 0.033(2) 0.0266(18) 0.035(2) 0.0010(15) 0.0010(16) 0.0059(16)
    C16 0.0247(18) 0.0212(17) 0.0275(19) 0.0026(14) -0.0018(15) -0.0011(14)
    P1 0.0227(4) 0.0234(4) 0.0232(5) 0.0011(4) 0.0026(4) 0.0045(4)
    C21 0.0227(17) 0.0233(17) 0.0241(18) 0.0077(14) -0.0011(14) 0.0038(14)
    C22 0.0214(17) 0.0244(17) 0.0279(19) 0.0081(14) -0.0006(14) 0.0070(14)
    C23 0.0246(18) 0.037(2) 0.035(2) 0.0095(15) 0.0053(16) 0.0102(17)
    C24 0.037(2) 0.037(2) 0.031(2) 0.0128(17) 0.0066(17) -0.0027(17)
    C25 0.039(2) 0.0268(19) 0.040(2) 0.0050(16) 0.0053(18) -0.0015(17)
    C26 0.0282(19) 0.0265(18) 0.037(2) 0.0016(15) 0.0020(16) 0.0031(16)
    C31 0.0258(18) 0.0249(18) 0.0243(18) -0.0014(14) 0.0013(14) 0.0071(15)
    C32 0.034(2) 0.044(2) 0.034(2) 0.0090(17) 0.0017(17) 0.0109(17)
    C33 0.030(2) 0.060(3) 0.047(3) 0.0102(19) -0.0033(19) 0.023(2)
    C34 0.049(3) 0.050(2) 0.039(2) -0.006(2) -0.018(2) 0.015(2)
    C35 0.060(3) 0.034(2) 0.030(2) 0.0030(19) -0.0057(19) 0.0008(17)
    C36 0.041(2) 0.0298(19) 0.030(2) 0.0033(16) -0.0035(17) 0.0039(16)
    C41 0.0269(18) 0.0207(17) 0.0279(19) 0.0032(14) 0.0048(15) 0.0009(14)
    C42 0.0282(19) 0.0305(19) 0.035(2) 0.0023(15) 0.0011(16) 0.0098(16)
    C43 0.0258(19) 0.031(2) 0.047(2) -0.0009(16) -0.0001(17) 0.0053(17)
    C44 0.035(2) 0.030(2) 0.049(2) -0.0072(16) 0.0095(18) 0.0071(18)
    C45 0.048(2) 0.034(2) 0.043(2) -0.0028(18) -0.0022(19) 0.0145(18)
    C46 0.035(2) 0.034(2) 0.033(2) -0.0031(16) -0.0018(17) 0.0084(17)
    C51 0.064(3) 0.064(3) 0.053(3) 0.013(2) -0.004(2) -0.006(2)
    Cl3 0.0649(14) 0.0762(16) 0.0465(10) 0.0169(12) -0.0063(8) 0.0052(9)
    Cl4 0.0406(10) 0.120(3) 0.0799(18) -0.0128(13) 0.0074(11) -0.0469(16)
    C51' 0.064(3) 0.064(3) 0.053(3) 0.013(2) -0.004(2) -0.006(2)
    Cl3' 0.079(8) 0.090(10) 0.083(7) 0.027(8) -0.006(6) -0.009(7)
    Cl4' 0.065(9) 0.140(15) 0.083(8) -0.005(10) 0.014(6) 0.038(11)
_geom_special_details
;
All e.s.d.'s (except the e.s.d. in the dihedral angle between two l.s. planes)
are estimated using the full covariance matrix. The cell e.s.d.'s are taken
into account individually in the estimation of e.s.d.'s in distances, angles
and torsion angles; correlations between e.s.d.'s in cell parameters are only
used when they are defined by crystal symmetry. An approximate (isotropic)
treatment of cell e.s.d.'s is used for estimating e.s.d.'s involving l.s.
planes.
;
loop_
    _geom_bond_atom_site_label_1
    _geom_bond_atom_site_label_2
    _geom_bond_site_symmetry_2
    _geom_bond_distance
    _geom_bond_publ_flag
    Ru1 C1 . 1.860(4) yes
    Ru1 C2 . 1.932(4) yes
    Ru1 C3 . 2.065(3) yes
    Ru1 C11 . 2.129(3) yes
    Ru1 P1 . 2.4265(9) yes
    Ru1 Cl1 . 2.4737(9) yes
    C1 O1 . 1.127(4) ?
    C2 O2 . 1.135(4) ?
    C3 N7 . 1.345(4) ?
    C3 N4 . 1.364(4) ?
    N4 C5 . 1.382(4) ?
    N4 C16 . 1.432(4) ?
    C5 C6 . 1.340(5) ?
    C5 H5 . 0.9400 ?
    C6 N7 . 1.387(4) ?
    C6 H6 . 0.9400 ?
    N7 C8 . 1.465(4) ?
    C8 C22 . 1.518(4) ?
    C8 H8A . 0.9800 ?
    C8 H8B . 0.9800 ?
    C11 C12 . 1.379(4) ?
    C11 C16 . 1.404(4) ?
    C12 C13 . 1.391(5) ?
    C12 H12 . 0.9400 ?
    C13 C14 . 1.374(5) ?
    C13 H13 . 0.9400 ?
    C14 C15 . 1.391(5) ?
    C14 H14 . 0.9400 ?
    C15 C16 . 1.387(4) ?
    C15 H15 . 0.9400 ?
    P1 C31 . 1.834(3) ?
    P1 C41 . 1.836(3) ?
    P1 C21 . 1.841(3) ?
    C21 C26 . 1.396(4) ?
    C21 C22 . 1.409(4) ?
    C22 C23 . 1.383(4) ?
    C23 C24 . 1.380(5) ?
    C23 H23 . 0.9400 ?
    C24 C25 . 1.381(5) ?
    C24 H24 . 0.9400 ?
    C25 C26 . 1.386(5) ?
    C25 H25 . 0.9400 ?
    C26 H26 . 0.9400 ?
    C31 C36 . 1.381(5) ?
    C31 C32 . 1.386(4) ?
    C32 C33 . 1.391(5) ?
    C32 H32 . 0.9400 ?
    C33 C34 . 1.373(5) ?
    C33 H33 . 0.9400 ?
    C34 C35 . 1.382(5) ?
    C34 H34 . 0.9400 ?
    C35 C36 . 1.386(5) ?
    C35 H35 . 0.9400 ?
    C36 H36 . 0.9400 ?
    C41 C42 . 1.394(4) ?
    C41 C46 . 1.396(4) ?
    C42 C43 . 1.378(4) ?
    C42 H42 . 0.9400 ?
    C43 C44 . 1.384(5) ?
    C43 H43 . 0.9400 ?
    C44 C45 . 1.373(5) ?
    C44 H44 . 0.9400 ?
    C45 C46 . 1.385(5) ?
    C45 H45 . 0.9400 ?
    C46 H46 . 0.9400 ?
    C51 Cl4 . 1.728(10) ?
    C51 Cl3 . 1.744(7) ?
    C51 H51A . 0.9800 ?
    C51 H51B . 0.9800 ?
    C51' Cl4' . 1.727(11) ?
    C51' Cl3' . 1.744(8) ?
    C51' H51C . 0.9800 ?
    C51' H51D . 0.9800 ?
loop_
    _geom_angle_atom_site_label_1
    _geom_angle_atom_site_label_2
    _geom_angle_atom_site_label_3
    _geom_angle_site_symmetry_1
    _geom_angle_site_symmetry_3
    _geom_angle
    _geom_angle_publ_flag
    C1 Ru1 C2 . . 91.19(14) ?
    C1 Ru1 C3 . . 87.39(13) ?
    C2 Ru1 C3 . . 171.22(13) ?
    C1 Ru1 C11 . . 89.85(13) ?
    C2 Ru1 C11 . . 93.55(13) ?
    C3 Ru1 C11 . . 77.79(12) ?
    C1 Ru1 P1 . . 95.28(10) ?
    C2 Ru1 P1 . . 93.06(10) ?
    C3 Ru1 P1 . . 95.70(9) ?
    C11 Ru1 P1 . . 171.55(9) ?
    C1 Ru1 Cl1 . . 174.32(10) ?
    C2 Ru1 Cl1 . . 92.23(10) ?
    C3 Ru1 Cl1 . . 88.54(9) ?
    C11 Ru1 Cl1 . . 85.41(8) ?
    P1 Ru1 Cl1 . . 89.07(3) ?
    O1 C1 Ru1 . . 177.0(3) ?
    O2 C2 Ru1 . . 175.9(3) ?
    N7 C3 N4 . . 104.1(3) ?
    N7 C3 Ru1 . . 139.1(2) ?
    N4 C3 Ru1 . . 116.6(2) ?
    C3 N4 C5 . . 111.4(3) ?
    C3 N4 C16 . . 116.8(3) ?
    C5 N4 C16 . . 131.4(3) ?
    C6 C5 N4 . . 106.2(3) ?
    C6 C5 H5 . . 126.9 ?
    N4 C5 H5 . . 126.9 ?
    C5 C6 N7 . . 107.3(3) ?
    C5 C6 H6 . . 126.4 ?
    N7 C6 H6 . . 126.4 ?
    C3 N7 C6 . . 111.1(3) ?
    C3 N7 C8 . . 123.5(3) ?
    C6 N7 C8 . . 125.3(3) ?
    N7 C8 C22 . . 112.9(2) ?
    N7 C8 H8A . . 109.0 ?
    C22 C8 H8A . . 109.0 ?
    N7 C8 H8B . . 109.0 ?
    C22 C8 H8B . . 109.0 ?
    H8A C8 H8B . . 107.8 ?
    C12 C11 C16 . . 115.6(3) ?
    C12 C11 Ru1 . . 130.3(2) ?
    C16 C11 Ru1 . . 114.0(2) ?
    C11 C12 C13 . . 122.0(3) ?
    C11 C12 H12 . . 119.0 ?
    C13 C12 H12 . . 119.0 ?
    C14 C13 C12 . . 120.4(3) ?
    C14 C13 H13 . . 119.8 ?
    C12 C13 H13 . . 119.8 ?
    C13 C14 C15 . . 120.2(3) ?
    C13 C14 H14 . . 119.9 ?
    C15 C14 H14 . . 119.9 ?
    C16 C15 C14 . . 117.7(3) ?
    C16 C15 H15 . . 121.2 ?
    C14 C15 H15 . . 121.2 ?
    C15 C16 C11 . . 124.0(3) ?
    C15 C16 N4 . . 121.3(3) ?
    C11 C16 N4 . . 114.7(3) ?
    C31 P1 C41 . . 101.78(14) ?
    C31 P1 C21 . . 104.91(14) ?
    C41 P1 C21 . . 102.61(14) ?
    C31 P1 Ru1 . . 114.52(10) ?
    C41 P1 Ru1 . . 116.91(10) ?
    C21 P1 Ru1 . . 114.40(10) ?
    C26 C21 C22 . . 118.1(3) ?
    C26 C21 P1 . . 120.6(2) ?
    C22 C21 P1 . . 121.2(2) ?
    C23 C22 C21 . . 119.4(3) ?
    C23 C22 C8 . . 118.1(3) ?
    C21 C22 C8 . . 122.5(3) ?
    C24 C23 C22 . . 121.8(3) ?
    C24 C23 H23 . . 119.1 ?
    C22 C23 H23 . . 119.1 ?
    C23 C24 C25 . . 119.3(3) ?
    C23 C24 H24 . . 120.3 ?
    C25 C24 H24 . . 120.3 ?
    C24 C25 C26 . . 119.8(3) ?
    C24 C25 H25 . . 120.1 ?
    C26 C25 H25 . . 120.1 ?
    C25 C26 C21 . . 121.6(3) ?
    C25 C26 H26 . . 119.2 ?
    C21 C26 H26 . . 119.2 ?
    C36 C31 C32 . . 118.8(3) ?
    C36 C31 P1 . . 118.1(3) ?
    C32 C31 P1 . . 123.1(3) ?
    C31 C32 C33 . . 120.5(4) ?
    C31 C32 H32 . . 119.8 ?
    C33 C32 H32 . . 119.8 ?
    C34 C33 C32 . . 120.3(4) ?
    C34 C33 H33 . . 119.8 ?
    C32 C33 H33 . . 119.8 ?
    C33 C34 C35 . . 119.3(3) ?
    C33 C34 H34 . . 120.3 ?
    C35 C34 H34 . . 120.3 ?
    C34 C35 C36 . . 120.5(4) ?
    C34 C35 H35 . . 119.8 ?
    C36 C35 H35 . . 119.8 ?
    C31 C36 C35 . . 120.5(3) ?
    C31 C36 H36 . . 119.7 ?
    C35 C36 H36 . . 119.7 ?
    C42 C41 C46 . . 118.6(3) ?
    C42 C41 P1 . . 120.5(2) ?
    C46 C41 P1 . . 120.8(2) ?
    C43 C42 C41 . . 121.0(3) ?
    C43 C42 H42 . . 119.5 ?
    C41 C42 H42 . . 119.5 ?
    C42 C43 C44 . . 119.6(3) ?
    C42 C43 H43 . . 120.2 ?
    C44 C43 H43 . . 120.2 ?
    C45 C44 C43 . . 120.2(3) ?
    C45 C44 H44 . . 119.9 ?
    C43 C44 H44 . . 119.9 ?
    C44 C45 C46 . . 120.6(3) ?
    C44 C45 H45 . . 119.7 ?
    C46 C45 H45 . . 119.7 ?
    C45 C46 C41 . . 120.0(3) ?
    C45 C46 H46 . . 120.0 ?
    C41 C46 H46 . . 120.0 ?
    Cl4 C51 Cl3 . . 111.5(8) ?
    Cl4 C51 H51A . . 109.3 ?
    Cl3 C51 H51A . . 109.3 ?
    Cl4 C51 H51B . . 109.3 ?
    Cl3 C51 H51B . . 109.3 ?
    H51A C51 H51B . . 108.0 ?
    Cl4' C51' Cl3' . . 111.4(9) ?
    Cl4' C51' H51C . . 109.4 ?
    Cl3' C51' H51C . . 109.4 ?
    Cl4' C51' H51D . . 109.3 ?
    Cl3' C51' H51D . . 109.3 ?
    H51C C51' H51D . . 108.0 ?
loop_
    _geom_torsion_atom_site_label_1
    _geom_torsion_atom_site_label_2
    _geom_torsion_atom_site_label_3
    _geom_torsion_atom_site_label_4
    _geom_torsion_site_symmetry_1
    _geom_torsion_site_symmetry_2
    _geom_torsion_site_symmetry_3
    _geom_torsion_site_symmetry_4
    _geom_torsion
    _geom_torsion_publ_flag
    C1 Ru1 C3 N7 . . . . -80.2(4) ?
    C11 Ru1 C3 N7 . . . . -170.6(4) ?
    P1 Ru1 C3 N7 . . . . 14.8(3) ?
    Cl1 Ru1 C3 N7 . . . . 103.8(3) ?
    C1 Ru1 C3 N4 . . . . 94.1(2) ?
    C11 Ru1 C3 N4 . . . . 3.7(2) ?
    P1 Ru1 C3 N4 . . . . -170.9(2) ?
    Cl1 Ru1 C3 N4 . . . . -81.9(2) ?
    N7 C3 N4 C5 . . . . -0.2(3) ?
    Ru1 C3 N4 C5 . . . . -176.4(2) ?
    N7 C3 N4 C16 . . . . 172.8(2) ?
    Ru1 C3 N4 C16 . . . . -3.3(3) ?
    C3 N4 C5 C6 . . . . 0.1(4) ?
    C16 N4 C5 C6 . . . . -171.7(3) ?
    N4 C5 C6 N7 . . . . 0.1(4) ?
    N4 C3 N7 C6 . . . . 0.3(3) ?
    Ru1 C3 N7 C6 . . . . 175.1(3) ?
    N4 C3 N7 C8 . . . . -175.0(3) ?
    Ru1 C3 N7 C8 . . . . -0.2(5) ?
    C5 C6 N7 C3 . . . . -0.3(4) ?
    C5 C6 N7 C8 . . . . 174.9(3) ?
    C3 N7 C8 C22 . . . . -74.5(4) ?
    C6 N7 C8 C22 . . . . 110.9(3) ?
    C1 Ru1 C11 C12 . . . . 91.5(3) ?
    C2 Ru1 C11 C12 . . . . 0.3(3) ?
    C3 Ru1 C11 C12 . . . . 178.9(3) ?
    Cl1 Ru1 C11 C12 . . . . -91.6(3) ?
    C1 Ru1 C11 C16 . . . . -90.8(2) ?
    C2 Ru1 C11 C16 . . . . 178.0(2) ?
    C3 Ru1 C11 C16 . . . . -3.5(2) ?
    Cl1 Ru1 C11 C16 . . . . 86.0(2) ?
    C16 C11 C12 C13 . . . . 1.5(5) ?
    Ru1 C11 C12 C13 . . . . 179.1(2) ?
    C11 C12 C13 C14 . . . . -0.7(5) ?
    C12 C13 C14 C15 . . . . -0.5(5) ?
    C13 C14 C15 C16 . . . . 0.9(5) ?
    C14 C15 C16 C11 . . . . -0.1(5) ?
    C14 C15 C16 N4 . . . . 177.8(3) ?
    C12 C11 C16 C15 . . . . -1.1(5) ?
    Ru1 C11 C16 C15 . . . . -179.1(2) ?
    C12 C11 C16 N4 . . . . -179.1(3) ?
    Ru1 C11 C16 N4 . . . . 2.9(3) ?
    C3 N4 C16 C15 . . . . -177.9(3) ?
    C5 N4 C16 C15 . . . . -6.5(5) ?
    C3 N4 C16 C11 . . . . 0.2(4) ?
    C5 N4 C16 C11 . . . . 171.6(3) ?
    C1 Ru1 P1 C31 . . . . -0.83(16) ?
    C2 Ru1 P1 C31 . . . . 90.64(15) ?
    C3 Ru1 P1 C31 . . . . -88.73(14) ?
    Cl1 Ru1 P1 C31 . . . . -177.17(12) ?
    C1 Ru1 P1 C41 . . . . -119.73(16) ?
    C2 Ru1 P1 C41 . . . . -28.25(15) ?
    C3 Ru1 P1 C41 . . . . 152.38(14) ?
    Cl1 Ru1 P1 C41 . . . . 63.93(12) ?
    C1 Ru1 P1 C21 . . . . 120.34(15) ?
    C2 Ru1 P1 C21 . . . . -148.19(14) ?
    C3 Ru1 P1 C21 . . . . 32.44(14) ?
    Cl1 Ru1 P1 C21 . . . . -56.00(11) ?
    C31 P1 C21 C26 . . . . -111.9(3) ?
    C41 P1 C21 C26 . . . . -5.9(3) ?
    Ru1 P1 C21 C26 . . . . 121.7(2) ?
    C31 P1 C21 C22 . . . . 71.3(3) ?
    C41 P1 C21 C22 . . . . 177.3(2) ?
    Ru1 P1 C21 C22 . . . . -55.0(3) ?
    C26 C21 C22 C23 . . . . 0.0(4) ?
    P1 C21 C22 C23 . . . . 176.8(2) ?
    C26 C21 C22 C8 . . . . 178.1(3) ?
    P1 C21 C22 C8 . . . . -5.1(4) ?
    N7 C8 C22 C23 . . . . -92.6(3) ?
    N7 C8 C22 C21 . . . . 89.3(4) ?
    C21 C22 C23 C24 . . . . -1.0(5) ?
    C8 C22 C23 C24 . . . . -179.2(3) ?
    C22 C23 C24 C25 . . . . 1.8(5) ?
    C23 C24 C25 C26 . . . . -1.5(5) ?
    C24 C25 C26 C21 . . . . 0.6(5) ?
    C22 C21 C26 C25 . . . . 0.2(5) ?
    P1 C21 C26 C25 . . . . -176.6(3) ?
    C41 P1 C31 C36 . . . . 76.7(3) ?
    C21 P1 C31 C36 . . . . -176.7(2) ?
    Ru1 P1 C31 C36 . . . . -50.4(3) ?
    C41 P1 C31 C32 . . . . -102.9(3) ?
    C21 P1 C31 C32 . . . . 3.8(3) ?
    Ru1 P1 C31 C32 . . . . 130.0(2) ?
    C36 C31 C32 C33 . . . . 2.4(5) ?
    P1 C31 C32 C33 . . . . -178.0(3) ?
    C31 C32 C33 C34 . . . . -1.0(5) ?
    C32 C33 C34 C35 . . . . -1.4(6) ?
    C33 C34 C35 C36 . . . . 2.3(5) ?
    C32 C31 C36 C35 . . . . -1.6(5) ?
    P1 C31 C36 C35 . . . . 178.8(3) ?
    C34 C35 C36 C31 . . . . -0.8(5) ?
    C31 P1 C41 C42 . . . . -167.7(3) ?
    C21 P1 C41 C42 . . . . 83.9(3) ?
    Ru1 P1 C41 C42 . . . . -42.1(3) ?
    C31 P1 C41 C46 . . . . 15.8(3) ?
    C21 P1 C41 C46 . . . . -92.6(3) ?
    Ru1 P1 C41 C46 . . . . 141.4(2) ?
    C46 C41 C42 C43 . . . . 0.6(5) ?
    P1 C41 C42 C43 . . . . -176.0(3) ?
    C41 C42 C43 C44 . . . . -1.7(5) ?
    C42 C43 C44 C45 . . . . 1.6(6) ?
    C43 C44 C45 C46 . . . . -0.4(6) ?
    C44 C45 C46 C41 . . . . -0.7(6) ?
    C42 C41 C46 C45 . . . . 0.6(5) ?
    P1 C41 C46 C45 . . . . 177.2(3) ?
_iucr_refine_instructions_details
;
TITL Dom10_1 in P-1     sample #10110  PEC-2-19
CELL 0.71073   8.1600  12.1940  14.9713 100.109  93.560  93.469
ZERR    2.00   0.0009   0.0013   0.0016   0.005   0.005   0.005
LATT  1
SFAC C H N O P CL RU
UNIT 62 48 4 4 2 6 2
TEMP  -63
SIZE  0.17 0.08 0.03
rem    colorless plate
L.S. 10
BOND  $h
FMAP 2
PLAN -20
shel  8. 0.
rem  exti
sadi  0.01 c51 cl4 c51 cl3
simu cl4 cl4'
conf
acta
delu  0.01 0.01  c51 > cl4'
eadp  c51 c51'
simu  0.01 0.01 cl3 cl3'
WGHT    0.023700    1.161300
FVAR       0.18391   0.87572
RU1   7    0.562609    0.104722    0.259930    11.00000    0.02161    0.02349 =
         0.02439    0.00452    0.00282    0.00118
CL1   6    0.717548    0.210624    0.398732    11.00000    0.03066    0.03097 =
         0.02763    0.00564    0.00204   -0.00108
C1    1    0.440737    0.014447    0.162470    11.00000    0.02860    0.02738 =
         0.04301    0.01192    0.00988    0.00703
O1    4    0.368062   -0.044207    0.105058    11.00000    0.05822    0.04404 =
         0.04401   -0.00067   -0.00825   -0.00191
C2    1    0.751774    0.111154    0.188916    11.00000    0.02909    0.02907 =
         0.03137    0.00380    0.00094   -0.00165
O2    4    0.860585    0.108364    0.145327    11.00000    0.03889    0.06304 =
         0.04873    0.00370    0.02118   -0.00437
C3    1    0.371878    0.074333    0.338818    11.00000    0.02516    0.02278 =
         0.02344    0.00112    0.00380    0.00278
N4    3    0.385533   -0.011812    0.385209    11.00000    0.02295    0.02478 =
         0.02807    0.00478    0.00477    0.00134
C5    1    0.246651   -0.028456    0.431035    11.00000    0.03218    0.03213 =
         0.02876    0.00704    0.00850   -0.00387
AFIX  43
H5    2    0.227660   -0.082568    0.467577    11.00000   -1.20000
AFIX   0
C6    1    0.144551    0.048266    0.412766    11.00000    0.02647    0.03144 =
         0.03574    0.00598    0.01044   -0.00280
AFIX  43
H6    2    0.039737    0.058278    0.434318    11.00000   -1.20000
AFIX   0
N7    3    0.222518    0.110075    0.356130    11.00000    0.02057    0.02455 =
         0.03008    0.00423    0.00650    0.00022
C8    1    0.148741    0.197063    0.314082    11.00000    0.01999    0.03232 =
         0.03111    0.00891    0.00280    0.00454
AFIX  23
H8A   2    0.030657    0.194722    0.322884    11.00000   -1.20000
H8B   2    0.161225    0.181222    0.248484    11.00000   -1.20000
AFIX   0
C11   1    0.632832   -0.040132    0.309594    11.00000    0.02383    0.02255 =
         0.02141    0.00506   -0.00193   -0.00395
C12   1    0.767756   -0.101482    0.293606    11.00000    0.02731    0.03457 =
         0.03211    0.00563    0.00121    0.00237
AFIX  43
H12   2    0.844299   -0.079994    0.254371    11.00000   -1.20000
AFIX   0
C13   1    0.794403   -0.194152    0.333613    11.00000    0.03180    0.03314 =
         0.04316    0.00559    0.00131    0.01168
AFIX  43
H13   2    0.887203   -0.234532    0.320601    11.00000   -1.20000
AFIX   0
C14   1    0.685661   -0.227028    0.392130    11.00000    0.04387    0.02693 =
         0.03941    0.00875   -0.00292    0.00631
AFIX  43
H14   2    0.703833   -0.290205    0.418432    11.00000   -1.20000
AFIX   0
C15   1    0.548808   -0.167067    0.412529    11.00000    0.03147    0.02659 =
         0.03539    0.00531    0.00146    0.00178
AFIX  43
H15   2    0.474436   -0.187755    0.453182    11.00000   -1.20000
AFIX   0
C16   1    0.526165   -0.075624    0.370658    11.00000    0.02516    0.01990 =
         0.02780   -0.00082   -0.00199    0.00247
P1    5    0.469717    0.279090    0.225640    11.00000    0.02260    0.02357 =
         0.02345    0.00454    0.00268    0.00103
C21   1    0.363233    0.360640    0.316937    11.00000    0.02303    0.02320 =
         0.02468    0.00319   -0.00061    0.00707
C22   1    0.225402    0.313373    0.352864    11.00000    0.02182    0.02506 =
         0.02786    0.00728    0.00070    0.00772
C23   1    0.153806    0.375684    0.424439    11.00000    0.02512    0.03678 =
         0.03580    0.00990    0.00573    0.00963
AFIX  43
H23   2    0.060983    0.344271    0.447512    11.00000   -1.20000
AFIX   0
C24   1    0.214827    0.482692    0.462936    11.00000    0.03661    0.03749 =
         0.03153   -0.00189    0.00651    0.01266
AFIX  43
H24   2    0.165937    0.522636    0.512655    11.00000   -1.20000
AFIX   0
C25   1    0.348349    0.530580    0.427776    11.00000    0.03991    0.02702 =
         0.03934   -0.00226    0.00615    0.00511
AFIX  43
H25   2    0.389282    0.604079    0.452464    11.00000   -1.20000
AFIX   0
C26   1    0.421801    0.469555    0.355751    11.00000    0.02899    0.02629 =
         0.03633    0.00322    0.00119    0.00102
AFIX  43
H26   2    0.513289    0.502437    0.332551    11.00000   -1.20000
AFIX   0
C31   1    0.326963    0.263625    0.123819    11.00000    0.02590    0.02579 =
         0.02494    0.00701    0.00084   -0.00213
C32   1    0.178645    0.313158    0.123112    11.00000    0.03230    0.04474 =
         0.03330    0.01064    0.00061    0.00991
AFIX  43
H32   2    0.149153    0.359000    0.176080    11.00000   -1.20000
AFIX   0
C33   1    0.073071    0.295523    0.044564    11.00000    0.03140    0.05933 =
         0.04696    0.02259   -0.00334    0.00998
AFIX  43
H33   2   -0.028125    0.328505    0.045000    11.00000   -1.20000
AFIX   0
C34   1    0.116013    0.230129   -0.033643    11.00000    0.04967    0.04978 =
         0.03827    0.01550   -0.01781   -0.00706
AFIX  43
H34   2    0.043678    0.216942   -0.086375    11.00000   -1.20000
AFIX   0
C35   1    0.266571    0.183881   -0.034104    11.00000    0.05834    0.03537 =
         0.02963    0.00148   -0.00604    0.00301
AFIX  43
H35   2    0.298290    0.141230   -0.088006    11.00000   -1.20000
AFIX   0
C36   1    0.371064    0.199994    0.044401    11.00000    0.04016    0.03002 =
         0.02903    0.00354   -0.00274    0.00382
AFIX  43
H36   2    0.472584    0.167416    0.043594    11.00000   -1.20000
AFIX   0
C41   1    0.628111    0.381668    0.202355    11.00000    0.02740    0.01993 =
         0.02873    0.00193    0.00494    0.00359
C42   1    0.777500    0.401619    0.255151    11.00000    0.02760    0.03118 =
         0.03654    0.00992    0.00121    0.00220
AFIX  43
H42   2    0.799498    0.358794    0.300370    11.00000   -1.20000
AFIX   0
C43   1    0.893347    0.483250    0.241956    11.00000    0.02541    0.03054 =
         0.04693    0.00582    0.00091   -0.00073
AFIX  43
H43   2    0.992310    0.497295    0.279020    11.00000   -1.20000
AFIX   0
C44   1    0.862982    0.544428    0.173745    11.00000    0.03497    0.03053 =
         0.04785    0.00658    0.00884   -0.00742
AFIX  43
H44   2    0.942737    0.598895    0.163548    11.00000   -1.20000
AFIX   0
C45   1    0.716775    0.525798    0.120960    11.00000    0.04991    0.03315 =
         0.04288    0.01467   -0.00186   -0.00366
AFIX  43
H45   2    0.696830    0.567878    0.074990    11.00000   -1.20000
AFIX   0
C46   1    0.598475    0.445407    0.134997    11.00000    0.03395    0.03407 =
         0.03448    0.00831   -0.00191   -0.00237
AFIX  43
H46   2    0.498150    0.433796    0.099107    11.00000   -1.20000
AFIX   0
PART   1
C51   1    0.369192   -0.301829    0.199877    21.00000    0.06307    0.06409 =
         0.05452   -0.00526   -0.00408    0.01295
AFIX  23
H51A  2    0.401030   -0.364661    0.228300    21.00000   -1.20000
H51B  2    0.463610   -0.246489    0.208000    21.00000   -1.20000
AFIX   0
CL3   6    0.319174   -0.348947    0.083963    21.00000    0.06394    0.07630 =
         0.04667    0.00527   -0.00616    0.01697
CL4   6    0.205556   -0.242495    0.253011    21.00000    0.04073    0.12160 =
         0.07986   -0.04748    0.00740   -0.01292
PART   2
same  0.005 0.005 c51 > cl4
C51'  1    0.366829   -0.296585    0.196226   -21.00000    0.06307    0.06409 =
         0.05452   -0.00526   -0.00408    0.01295
AFIX  23
H51C  2    0.470168   -0.322500    0.218890   -21.00000   -1.20000
H51D  2    0.389909   -0.220911    0.184246   -21.00000   -1.20000
AFIX   0
CL3'  6    0.292877   -0.384758    0.095242   -21.00000    0.08077    0.09233 =
         0.08363   -0.00972   -0.00574    0.02422
CL4'  6    0.226304   -0.293406    0.278161   -21.00000    0.06410    0.14349 =
         0.08240    0.03985    0.01403   -0.00540
PART   0
HKLF 4
REM  Dom10_1 in P-1     sample #10110  PEC-2-19
REM R1 =  0.0417 for   4959 Fo > 4sig(Fo)  and  0.0773 for all   6906 data
REM    383 parameters refined using     22 restraints
END
;
data_global
_journal_date_recd_electronic     2012-07-13
_journal_date_accepted     2012-08-22
_journal_name_full     'Acta Crystallographica, Section E'
_journal_year     2012
_journal_volume     68
_journal_issue      9
_journal_page_first     m1224
_journal_page_last     m1225
_journal_paper_category     QM
_journal_paper_doi     10.1107/S1600536812036665
_journal_coeditor_code     HP2045
_publ_contact_author_name     'Gregory J. Domski'
_publ_contact_author_address
;
Augustana College
Department of Chemistry
639 38th Street
Rock Island
IL 61201
USA
;
_publ_contact_author_email     'gregdomski@augustana.edu'
_publ_contact_author_fax     '(309)794-8399'
_publ_contact_author_phone     '(309)794-3482'
_publ_section_title
;\
<i>rac</i>-<i>cis</i>-Dicarbonylchlorido{1-[2-(diphenylphosphanyl-\k<i>P</i>)\
benzyl]-3-(phenyl-\k<i>C</i>^1^)imidazol-2-ylidene-\k<i>C</i>^2^}\
ruthenium(II) dichloromethane monosolvate
;
loop_
    _publ_author_name
    _publ_author_footnote
    _publ_author_address
    'Domski, Gregory J.' .
;
Augustana College
Department of Chemistry
639 38th Street
Rock Island, IL 61201
USA
;
    'Pecak, Wiktoria H.'
;
Current address: University of Illinois at Chicago, Department of Chemistry,
845 West Taylor Street,  MC 111,
Chicago, IL 60607,
USA.
;
;
Augustana College
Department of Chemistry
639 38th Street
Rock Island, IL 61201
USA
;
    'Swenson, Dale C.' .
;
The University of Iowa
W437 Chemistry Building
Iowa City, IA 52242-1294
USA
;
