# Supplementary material for: rac-cis-Dicarbonyl­chlorido{1-[2-(diphenyl­phosphanyl-κP)benz­yl]-3-(phenyl-κC 1)imidazol-2-yl­idene-κC 2}ruthenium(II) dichloro­methane monosolvate
Source: Acta Crystallogr Sect E Struct Rep Online. 2012 Aug 31;68(Pt 9):m1224–5. doi: 10.1107/S1600536812036665 (PMC3435630; doi:10.1107/S1600536812036665)
Supplement: Supplementary file 2 [file e-68-m1224-Isup2.hkl]

# 
# h,k,l, Fc-squared, Fo-squared, sigma(Fo-squared) and status flag 
# 
data_I
_shelx_title ' Dom10_1 in P-1     sample #  10110  PEC-2-19' 
_shelx_refln_list_code          4 
_shelx_F_calc_maximum      222.51 
_exptl_crystal_F_000       700.00 
_reflns_d_resolution_high  0.8258 
 
loop_ 
 _symmetry_equiv_pos_as_xyz 
 'x, y, z' 
 '-x, -y, -z' 
 
_cell_length_a     8.1600 
_cell_length_b    12.1940 
_cell_length_c    14.9713 
_cell_angle_alpha 100.109 
_cell_angle_beta   93.560 
_cell_angle_gamma  93.469 
 
_shelx_F_squared_multiplier     1.000 
 
loop_ 
 _refln_index_h 
 _refln_index_k 
 _refln_index_l 
 _refln_F_squared_calc 
 _refln_F_squared_meas 
 _refln_F_squared_sigma 
 _refln_observed_status 
   2   0   0     4726.69     4839.60     69.62 o 
   3   0   0     1525.71     1484.63     31.11 o 
   4   0   0      100.91      132.53     10.68 o 
   5   0   0      596.44      610.80     26.51 o 
   6   0   0      571.68      603.89     42.85 o 
   7   0   0      426.86      436.63     34.51 o 
   8   0   0      337.45      383.34     38.25 o 
   9   0   0      672.65      708.51     56.09 o 
  -9   1   0     1132.93     1019.98     73.78 o 
  -8   1   0      823.21      841.26     51.26 o 
  -7   1   0      972.92     1050.59     88.37 o 
  -6   1   0      450.43      399.12     30.65 o 
  -5   1   0        3.76       29.15     11.85 o 
  -4   1   0      295.25      328.48     14.55 o 
  -3   1   0      378.44      346.85     14.23 o 
  -2   1   0    10085.02     9771.58    133.07 o 
  -1   1   0     6483.53     6291.57    133.89 o 
   1   1   0     5155.01     5213.48    121.73 o 
   2   1   0      509.83      536.86     12.48 o 
   3   1   0     1822.95     1751.38     32.29 o 
   4   1   0        5.48        1.48      8.39 o 
   5   1   0     2178.25     2235.56     52.72 o 
   6   1   0     1415.03     1432.55     51.00 o 
   7   1   0      363.27      335.97     29.51 o 
   8   1   0       14.25       -4.03     22.99 o 
   9   1   0       41.65       19.61     32.32 o 
  -9   2   0      195.83      133.38     34.17 o 
  -8   2   0        2.89      -16.26     27.36 o 
  -7   2   0        1.19       28.85     21.85 o 
  -6   2   0      358.38      384.55     30.19 o 
  -5   2   0      296.44      231.76     20.97 o 
  -4   2   0      215.16      177.65     12.79 o 
  -3   2   0     2464.79     2420.00     43.37 o 
  -2   2   0     2075.96     2066.85     37.07 o 
  -1   2   0      836.09      954.74     18.59 o 
   0   2   0      271.90      240.09      9.34 o 
   1   2   0     1322.33     1236.56     22.93 o 
   2   2   0     1670.33     1642.30     30.77 o 
   3   2   0     3558.94     3404.38     51.55 o 
   4   2   0     8705.71     8623.76    120.92 o 
   5   2   0     5152.49     5137.53    117.28 o 
   6   2   0     3811.93     3977.06     85.17 o 
   7   2   0      517.40      416.87     28.75 o 
   8   2   0      390.76      344.13     49.97 o 
   9   2   0        5.04      -26.90     34.23 o 
  -9   3   0       30.05       98.22     37.32 o 
  -8   3   0      453.13      487.57     43.38 o 
  -7   3   0     2134.67     2278.78     78.91 o 
  -6   3   0     3525.70     3565.38     96.56 o 
  -5   3   0      944.11      926.09     41.52 o 
  -4   3   0      192.53      126.92     12.07 o 
  -3   3   0     2399.42     2380.87     45.08 o 
  -2   3   0     4254.31     4190.19     67.15 o 
  -1   3   0     1521.34     1492.60     28.19 o 
   0   3   0      732.17      795.10     19.24 o 
   1   3   0      484.60      476.96     12.53 o 
   2   3   0     2874.99     2796.33     57.68 o 
   3   3   0    12224.94    12280.59    162.09 o 
   4   3   0     2877.50     2868.05     51.40 o 
   5   3   0     1172.33     1151.24     33.61 o 
   6   3   0       99.76      110.23     15.17 o 
   7   3   0      203.58      205.04     27.36 o 
   8   3   0        9.44       -6.28     27.92 o 
   9   3   0      117.47       85.11     31.70 o 
  -9   4   0      107.29      150.27     88.67 o 
  -8   4   0      112.75       97.16     28.25 o 
  -7   4   0      626.19      621.21     43.08 o 
  -6   4   0      826.22      887.40     48.49 o 
  -5   4   0      499.74      514.97     30.54 o 
  -4   4   0      415.49      348.59     19.45 o 
  -3   4   0      136.30       85.05      8.18 o 
  -2   4   0       10.83       22.24      6.29 o 
  -1   4   0      449.97      466.24     14.06 o 
   0   4   0        5.47        0.00      4.45 o 
   1   4   0     1832.09     1653.26     33.06 o 
   2   4   0     2268.08     2201.18     39.73 o 
   3   4   0     1642.87     1641.83     48.49 o 
   4   4   0      222.43      226.86     12.79 o 
   5   4   0      314.88      292.33     32.03 o 
   6   4   0       92.28       83.29     16.24 o 
   7   4   0      493.26      440.61     35.13 o 
   8   4   0      563.39      505.22     45.62 o 
   9   4   0      571.35      608.11    158.21 o 
  -9   5   0      861.85      834.07     62.13 o 
  -8   5   0      446.41      446.54     44.48 o 
  -7   5   0       27.87       20.76     25.16 o 
  -6   5   0       10.47        8.35     17.94 o 
  -5   5   0      193.63      168.85     21.18 o 
  -4   5   0       14.51       12.81     11.39 o 
  -3   5   0     5606.45     5992.91    185.79 o 
  -2   5   0     5996.08     5828.53     95.82 o 
  -1   5   0     2560.71     2509.20     55.87 o 
   0   5   0     3826.17     3845.18     75.49 o 
   1   5   0     1740.23     1678.45     44.19 o 
   2   5   0     1743.69     1683.07     37.96 o 
   3   5   0      436.68      428.71     22.54 o 
   4   5   0      315.73      339.61     15.36 o 
   5   5   0      129.02      160.02     34.10 o 
   6   5   0     2242.95     2326.55     67.98 o 
   7   5   0      566.86      542.48     38.29 o 
   8   5   0      630.10      625.89     78.73 o 
  -9   6   0      177.70      226.17     43.07 o 
  -8   6   0      341.83      283.22     47.74 o 
  -7   6   0      130.81      124.84     27.15 o 
  -6   6   0       39.92       48.63     29.25 o 
  -5   6   0      272.05      267.82     32.94 o 
  -4   6   0     2079.07     2100.94     92.23 o 
  -3   6   0     8324.28     8560.09    149.61 o 
  -2   6   0     1065.87      991.26     25.37 o 
  -1   6   0      486.17      439.48     14.47 o 
   0   6   0     1311.28     1197.92     29.90 o 
   1   6   0     1479.10     1481.43     29.21 o 
   2   6   0      264.79      288.66     11.95 o 
   3   6   0      917.67      965.01     23.58 o 
   4   6   0      518.44      506.65     28.02 o 
   5   6   0        5.14       17.86     19.13 o 
   6   6   0      299.61      316.95     29.35 o 
   7   6   0      111.85      138.00     30.00 o 
   8   6   0       78.90       42.49     49.08 o 
  -8   7   0       12.22       36.35     43.68 o 
  -7   7   0        0.06      -17.60     28.00 o 
  -6   7   0      611.86      566.01     45.86 o 
  -5   7   0     2105.66     2118.99     93.41 o 
  -4   7   0     2646.89     2691.05     98.75 o 
  -3   7   0      165.32      165.75     16.76 o 
  -2   7   0      665.01      626.32     34.10 o 
  -1   7   0      867.44      867.79     24.95 o 
   0   7   0     1755.76     1819.14     46.44 o 
   1   7   0     1665.59     1719.95     40.48 o 
   2   7   0     2023.38     1979.41     41.10 o 
   3   7   0     2914.42     2938.11     65.19 o 
   4   7   0     4554.34     4849.43     94.75 o 
   5   7   0      655.21      658.12     30.78 o 
   6   7   0      203.00      198.15     30.48 o 
   7   7   0      324.59      341.36     57.23 o 
   8   7   0       33.67       31.56     33.72 o 
  -8   8   0      163.29      175.41     40.14 o 
  -7   8   0     1210.06     1225.44     72.54 o 
  -6   8   0     3143.74     3113.46    122.26 o 
  -5   8   0     1622.80     1697.05     73.28 o 
  -4   8   0      428.38      443.04     30.82 o 
  -3   8   0      869.01      911.85     37.21 o 
  -2   8   0      487.58      548.66     26.12 o 
  -1   8   0        4.24       14.83      7.12 o 
   0   8   0      479.58      481.44     18.49 o 
   1   8   0     1190.35     1148.02     25.71 o 
   2   8   0     1750.10     1714.45     36.64 o 
   3   8   0     1788.95     1889.86     43.15 o 
   4   8   0      490.71      526.81     27.35 o 
   5   8   0      556.62      506.93     35.93 o 
   6   8   0      766.57      806.30     58.86 o 
   7   8   0      248.58      166.95     35.56 o 
  -8   9   0      145.57      184.78     82.74 o 
  -7   9   0     1023.71      902.73     66.76 o 
  -6   9   0     2011.70     1988.91    102.61 o 
  -5   9   0      602.07      521.61     42.72 o 
  -4   9   0       43.43       36.95     19.96 o 
  -3   9   0      112.75      104.03     16.88 o 
  -2   9   0      283.35      267.47     19.45 o 
  -1   9   0      587.20      676.26     40.48 o 
   0   9   0     1648.79     1646.05     42.03 o 
   1   9   0      252.24      245.09     10.80 o 
   2   9   0       68.85       50.86     16.31 o 
   3   9   0      150.80      137.85     10.63 o 
   4   9   0       39.02       21.87     16.97 o 
   5   9   0        5.62       -8.94     26.54 o 
   6   9   0       67.96       91.58     47.60 o 
   7   9   0      562.31      681.92     57.07 o 
  -7  10   0       77.53       95.75     39.54 o 
  -6  10   0      131.59       69.48     52.04 o 
  -5  10   0       41.25       -2.97     23.79 o 
  -4  10   0     1224.99     1246.75     63.69 o 
  -3  10   0     1059.91     1147.70     48.22 o 
  -2  10   0      812.39      840.04     84.81 o 
  -1  10   0     2258.40     2457.31     64.53 o 
   0  10   0     2583.47     2630.40     62.82 o 
   1  10   0       16.00       14.06      4.93 o 
   2  10   0       63.82       76.81     32.32 o 
   3  10   0      138.72      100.02      8.18 o 
   4  10   0        1.89       -7.74     12.75 o 
   5  10   0      811.09      722.20     48.78 o 
   6  10   0     1607.21     1883.82    115.80 o 
  -6  11   0      146.59      144.78     46.13 o 
  -5  11   0      117.07      135.74     35.12 o 
  -4  11   0       55.65       69.72     26.15 o 
  -3  11   0     1072.93     1064.66     71.76 o 
  -2  11   0     2719.71     2695.23     93.08 o 
  -1  11   0     2189.91     2221.11    107.94 o 
   0  11   0     1053.64     1110.43     97.71 o 
   1  11   0      409.21      359.12     55.75 o 
   2  11   0        1.01      -17.50     20.46 o 
   3  11   0       46.14       35.88     26.69 o 
   4  11   0       52.82       33.04     29.65 o 
   5  11   0      330.92      382.25     59.69 o 
  -5  12   0      212.87      201.24     50.62 o 
  -4  12   0      558.21      485.74     85.70 o 
  -3  12   0      517.55      640.66     58.39 o 
  -2  12   0      572.50      618.70     53.30 o 
  -1  12   0       19.57       10.94     35.44 o 
   0  12   0      633.60      600.51     37.74 o 
   1  12   0      172.20      142.34     32.62 o 
   2  12   0       60.86        2.97     32.92 o 
   3  12   0      288.90      212.92     41.22 o 
   4  12   0      245.50      237.53     68.80 o 
  -4  13   0      137.56      151.98     47.85 o 
  -3  13   0      408.66      340.28     49.77 o 
  -2  13   0        0.24       -9.15     20.63 o 
  -1  13   0      128.84      142.23     64.05 o 
   0  13   0      382.45      328.87     51.30 o 
   1  13   0      299.43      230.71     41.22 o 
   2  13   0      126.99      118.62     67.61 o 
   3  13   0     1008.02      953.40    127.81 o 
  -3  14   0       21.44       -4.64     30.63 o 
  -2  14   0       18.23       37.81     32.77 o 
   0  14   0      407.58      344.88     86.89 o 
   1  14   0      140.74      195.72     71.76 o 
  -2 -14   1      290.28      326.79     80.66 o 
  -1 -14   1       45.06       85.70     62.57 o 
   0 -14   1       29.07      -11.86     35.59 o 
   1 -14   1      229.17      208.18     56.64 o 
   2 -14   1     1039.93     1088.11     68.17 o 
   3 -14   1      608.43      553.14     55.36 o 
  -3 -13   1       98.14       41.22     59.61 o 
  -2 -13   1       18.50       -2.97     36.18 o 
  -1 -13   1       36.23       47.15     38.25 o 
   0 -13   1       12.82      115.06     38.55 o 
   1 -13   1       28.86        1.57     44.78 o 
   2 -13   1      265.76      205.58     33.68 o 
   3 -13   1      360.88      310.72     53.67 o 
   4 -13   1      137.46      213.75     48.78 o 
   5 -13   1       36.85       22.08     38.71 o 
  -5 -12   1      103.23       32.62     62.27 o 
  -4 -12   1      310.19      242.57     76.21 o 
  -3 -12   1      298.69      208.18     40.92 o 
  -2 -12   1      272.96      205.21     39.14 o 
  -1 -12   1      655.77      683.24     62.57 o 
   0 -12   1     1427.71     1448.93     83.03 o 
   1 -12   1     1375.22     1375.27     79.67 o 
   2 -12   1      261.37      379.20     91.93 o 
   3 -12   1        1.79       17.68     22.67 o 
   4 -12   1       44.10       29.66     54.56 o 
   5 -12   1       18.89       24.41    124.70 o 
   6 -12   1       97.59       92.69     53.08 o 
  -5 -11   1      372.56      284.98     97.56 o 
  -4 -11   1      556.36      627.80     48.87 o 
  -3 -11   1      657.27      571.45     49.52 o 
  -2 -11   1      467.83      439.48     43.30 o 
  -1 -11   1     1391.65     1424.02     77.99 o 
   0 -11   1     2528.04     2599.62     96.67 o 
   1 -11   1      193.60      161.82     25.12 o 
   2 -11   1       35.37      -14.67     14.67 o 
   3 -11   1       18.65        4.27     16.60 o 
   4 -11   1       14.47        8.62     20.79 o 
   5 -11   1      115.02      103.00     30.77 o 
   6 -11   1      582.40      613.48     68.54 o 
  -6 -10   1       98.60       46.73     19.70 o 
  -5 -10   1      578.75      529.89     38.33 o 
  -4 -10   1      937.57      927.64     73.25 o 
  -3 -10   1      710.74      728.32     69.98 o 
  -2 -10   1      661.18      646.77     47.15 o 
  -1 -10   1      424.52      432.66     38.55 o 
   0 -10   1      167.20      159.93     22.09 o 
   1 -10   1     1332.96     1374.80     94.89 o 
   2 -10   1      305.12      277.56     23.17 o 
   3 -10   1       88.12      114.31     23.72 o 
   4 -10   1      538.08      436.68     41.52 o 
   5 -10   1     1145.18     1221.62     90.45 o 
   6 -10   1      831.19      902.50     64.06 o 
   7 -10   1      201.41      275.79     48.66 o 
  -7  -9   1      301.77      282.53     56.34 o 
  -6  -9   1     1545.16     1484.54     80.81 o 
  -5  -9   1      875.29      951.21     48.68 o 
  -4  -9   1      406.40      457.49     42.26 o 
  -3  -9   1     1805.12     1916.09     89.24 o 
  -2  -9   1     1225.36     1209.95     52.11 o 
  -1  -9   1       12.03        2.97     18.09 o 
   0  -9   1      922.75      938.78     24.74 o 
   1  -9   1     1010.89     1058.24     32.17 o 
   2  -9   1       60.75       52.29     24.23 o 
   3  -9   1      371.77      355.52     41.81 o 
   4  -9   1     2316.51     2567.34     79.38 o 
   5  -9   1     1131.97     1182.50    106.31 o 
   6  -9   1      393.54      384.52     40.59 o 
   7  -9   1       20.28       11.79     31.13 o 
   8  -9   1       11.23       -3.09     65.09 o 
  -7  -8   1      361.58      348.52     61.39 o 
  -6  -8   1      946.19      963.26     58.31 o 
  -5  -8   1     1577.70     1583.56    162.95 o 
  -4  -8   1     1369.30     1387.54     65.24 o 
  -3  -8   1      699.71      707.70     20.31 o 
  -2  -8   1       87.89       55.45     39.89 o 
  -1  -8   1      396.45      359.12     45.37 o 
   0  -8   1     1299.26     1310.63     29.18 o 
   1  -8   1     1394.57     1502.76     34.23 o 
   2  -8   1      409.63      392.84     22.01 o 
   3  -8   1      266.76      268.30     52.64 o 
   4  -8   1       22.64       22.03     26.54 o 
   5  -8   1      383.13      357.44     36.14 o 
   6  -8   1      900.66      998.54     63.42 o 
   7  -8   1      339.70      327.81     50.74 o 
   8  -8   1       19.09       56.69     65.09 o 
  -8  -7   1        2.46      -29.09     42.85 o 
  -7  -7   1        2.01       -2.04     26.27 o 
  -6  -7   1        0.13       -8.77     35.59 o 
  -5  -7   1       37.40       24.75     12.01 o 
  -4  -7   1        0.00        6.84      8.52 o 
  -3  -7   1      288.95      284.37     25.21 o 
  -2  -7   1     2229.82     2175.67     39.52 o 
  -1  -7   1     3489.61     3417.63     94.84 o 
   0  -7   1     1906.45     1809.73     37.57 o 
   1  -7   1     3635.92     3686.35     67.71 o 
   2  -7   1      191.06      155.11     12.31 o 
   3  -7   1      566.09      553.79     28.01 o 
   4  -7   1      796.31      758.88     65.83 o 
   5  -7   1     1766.57     1630.74     66.56 o 
   6  -7   1     1131.37     1174.06    122.62 o 
   7  -7   1      628.29      496.76     45.96 o 
   8  -7   1      608.17      624.87    154.65 o 
  -8  -6   1      308.48      418.61     47.13 o 
  -7  -6   1      107.11       29.50     28.17 o 
  -6  -6   1       45.76       21.56     18.60 o 
  -5  -6   1      366.50      335.28     23.72 o 
  -4  -6   1      740.35      701.30     51.90 o 
  -3  -6   1     7472.66     7568.62    120.02 o 
  -2  -6   1     6070.79     6198.32    205.51 o 
  -1  -6   1     5308.11     5230.63    102.31 o 
   0  -6   1     3560.66     3705.92     63.66 o 
   1  -6   1      380.62      384.29     13.32 o 
   2  -6   1      251.78      248.01     18.98 o 
   3  -6   1      176.68      184.47     18.13 o 
   4  -6   1      276.78      280.94     34.40 o 
   5  -6   1      399.45      376.82     29.14 o 
   6  -6   1     1344.75     1309.66    110.32 o 
   7  -6   1      517.33      470.63     42.57 o 
   8  -6   1      313.52      212.92     38.78 o 
   9  -6   1      444.81      294.36     61.68 o 
  -9  -5   1        0.24      -67.91     67.91 o 
  -8  -5   1       90.60       43.40     45.82 o 
  -7  -5   1       19.13       15.79     32.62 o 
  -6  -5   1      432.38      401.16     25.65 o 
  -5  -5   1      313.01      285.79     25.21 o 
  -4  -5   1     2382.31     2359.06     46.65 o 
  -3  -5   1     4947.82     5070.52     73.91 o 
  -2  -5   1      419.56      488.88     11.85 o 
  -1  -5   1     1990.42     2047.49     83.63 o 
   0  -5   1     1535.71     1669.59     61.68 o 
   1  -5   1       16.00        1.60      7.41 o 
   2  -5   1     2121.14     2210.05     43.07 o 
   3  -5   1     4615.71     4621.12     92.52 o 
   4  -5   1     5143.90     5175.62    107.08 o 
   5  -5   1      836.98      809.58     38.23 o 
   6  -5   1      289.40      334.32     35.27 o 
   7  -5   1        2.66       67.13     25.37 o 
   8  -5   1      228.45      172.95     37.22 o 
   9  -5   1      330.83      230.35     42.97 o 
  -9  -4   1      692.13      669.34     78.41 o 
  -8  -4   1      742.73      655.08     48.72 o 
  -7  -4   1      332.18      268.73     30.29 o 
  -6  -4   1      710.62      745.97     31.97 o 
  -5  -4   1     2481.92     2494.28     65.10 o 
  -4  -4   1     2627.34     2645.51     51.48 o 
  -3  -4   1      403.87      406.16     12.48 o 
  -2  -4   1        9.29       26.69      5.10 o 
  -1  -4   1     5835.65     6013.04     86.38 o 
   0  -4   1      303.44      331.73     13.05 o 
   1  -4   1    10172.22    10499.84    149.26 o 
   2  -4   1    16836.16    17169.08    253.12 o 
   3  -4   1    10321.56    10091.00    138.60 o 
   4  -4   1     3790.33     3756.75     75.58 o 
   5  -4   1      717.04      780.52     36.48 o 
   6  -4   1      171.51      144.66     21.18 o 
   7  -4   1       33.12       34.31     26.69 o 
   8  -4   1      108.31      144.78     30.56 o 
   9  -4   1      186.76      190.48     64.94 o 
  -9  -3   1     1133.82     1075.41    106.16 o 
  -8  -3   1     1693.80     1770.87     98.45 o 
  -7  -3   1      546.87      605.76     54.56 o 
  -6  -3   1     3499.37     3496.71     81.61 o 
  -5  -3   1     3668.05     3634.53     95.04 o 
  -4  -3   1      324.81      400.27     16.04 o 
  -3  -3   1      125.27      149.20     18.09 o 
  -2  -3   1      553.58      485.61     26.24 o 
  -1  -3   1     7663.02     7585.39    137.30 o 
   0  -3   1    14134.68    13737.31    198.31 o 
   1  -3   1    39546.39    38764.30    488.42 o 
   2  -3   1     2239.17     2177.97     36.64 o 
   3  -3   1     2957.98     3066.23     53.23 o 
   4  -3   1       39.07       58.51     16.46 o 
   5  -3   1      440.73      448.42     28.46 o 
   6  -3   1        2.67      -14.83     17.94 o 
   7  -3   1      202.70      209.84     54.12 o 
   8  -3   1     1655.75     1809.69     81.25 o 
   9  -3   1      697.41      699.01    105.13 o 
  -9  -2   1      165.41      165.61     34.77 o 
  -8  -2   1      362.32      367.93     32.37 o 
  -7  -2   1     2228.90     2239.19    142.79 o 
  -6  -2   1      338.89      331.93     46.11 o 
  -5  -2   1      504.85      505.70     31.58 o 
  -4  -2   1      831.95      851.28     20.51 o 
  -3  -2   1      115.46      116.90     15.12 o 
  -2  -2   1     1136.79     1174.85     22.29 o 
  -1  -2   1    11193.74    10771.19    146.39 o 
   0  -2   1       76.49       75.65      2.82 o 
   1  -2   1      380.11      387.63     11.86 o 
   2  -2   1        7.33       14.59     10.23 o 
   3  -2   1       15.02        2.97      6.29 o 
   4  -2   1       21.97       -8.39      8.39 o 
   5  -2   1        4.67       12.31     17.17 o 
   6  -2   1     1727.92     1715.82     58.98 o 
   7  -2   1     5645.41     5700.10    156.63 o 
   8  -2   1     1813.00     1859.49     82.81 o 
   9  -2   1      229.12      261.36     39.04 o 
  -9  -1   1      346.13      333.49     52.64 o 
  -8  -1   1      136.32       76.93     41.37 o 
  -7  -1   1       76.96       55.76     35.44 o 
  -6  -1   1      679.64      644.55     34.16 o 
  -5  -1   1     2584.49     2460.12     59.67 o 
  -4  -1   1      333.69      281.16     13.43 o 
  -3  -1   1     3544.67     3406.81     64.10 o 
  -2  -1   1     9998.76     9560.37    131.64 o 
  -1  -1   1     4139.44     4228.03     62.48 o 
   1  -1   1      649.22      645.58     11.74 o 
   2  -1   1      247.41      200.44      8.70 o 
   3  -1   1       89.74      107.49      8.45 o 
   4  -1   1     1222.33     1154.01     27.35 o 
   5  -1   1     3511.61     3480.57     84.00 o 
   6  -1   1     2684.48     2595.09     80.34 o 
   7  -1   1     1574.35     1631.65    103.49 o 
   8  -1   1       34.83       18.45     21.85 o 
   9  -1   1        1.22      -24.36     42.85 o 
  -9   0   1      165.27      142.97     38.89 o 
  -8   0   1      375.60      348.57     99.19 o 
  -7   0   1       31.11       35.45     26.69 o 
  -6   0   1     3081.05     3075.94    166.21 o 
  -5   0   1     4671.07     4869.47    103.81 o 
  -4   0   1       25.51       48.14     10.23 o 
  -3   0   1       90.80       81.24      8.28 o 
  -2   0   1     1579.90     1663.14     55.45 o 
  -1   0   1      173.56      145.64      6.52 o 
   1   0   1      165.40      245.98      8.45 o 
   2   0   1       41.87       64.94      6.29 o 
   3   0   1     4134.85     3942.03     75.17 o 
   4   0   1     2319.23     2365.17     47.60 o 
   5   0   1     1042.74     1004.80     32.97 o 
   6   0   1     1347.32     1397.56     48.95 o 
   7   0   1      138.44       92.35     24.98 o 
   8   0   1      168.77      132.15     83.33 o 
   9   0   1      130.86      104.82     38.49 o 
  -9   1   1        0.15      -31.24     31.24 o 
  -8   1   1      298.54      290.00     33.45 o 
  -7   1   1     3473.15     3744.19    119.59 o 
  -6   1   1     1438.06     1429.59     51.30 o 
  -5   1   1      129.17      169.78     30.99 o 
  -4   1   1     2106.04     2213.72     43.51 o 
  -3   1   1      186.62      177.93     10.27 o 
  -2   1   1      197.05      208.59      8.60 o 
  -1   1   1     1938.32     2031.38     51.45 o 
   1   1   1     8703.00     8620.74    100.02 o 
   2   1   1     8879.48     8558.40    108.90 o 
   3   1   1     2712.38     2750.02     44.35 o 
   4   1   1     4054.71     4104.67     69.09 o 
   5   1   1     1463.12     1477.98     38.48 o 
   6   1   1        1.27        4.38     16.88 o 
   7   1   1       48.41       31.04     26.69 o 
   8   1   1        3.83        3.04     22.24 o 
   9   1   1       21.53      -16.44     28.93 o 
  -9   2   1     1030.12     1040.53     68.14 o 
  -8   2   1     2449.65     2680.16    191.57 o 
  -7   2   1     2215.29     2265.64    103.49 o 
  -6   2   1      484.95      459.92     32.47 o 
  -5   2   1      403.03      379.37     26.20 o 
  -4   2   1     6089.83     6279.60    100.64 o 
  -3   2   1      470.54      472.21     23.72 o 
  -2   2   1     9169.98     8999.01    124.13 o 
  -1   2   1      102.56       81.31      7.27 o 
   0   2   1     8918.56     8681.55    129.17 o 
   1   2   1     4157.29     4116.35     56.69 o 
   2   2   1      186.08      175.09      8.60 o 
   3   2   1     1757.69     1790.29     32.60 o 
   4   2   1      984.08      977.79     22.78 o 
   5   2   1        3.62       -3.61      9.48 o 
   6   2   1      509.92      515.45     25.96 o 
   7   2   1      185.90      211.46     38.25 o 
   8   2   1       10.43       -6.75     20.63 o 
   9   2   1      144.06      122.25     32.77 o 
  -9   3   1      565.49      633.96     86.30 o 
  -8   3   1        5.73        4.38     24.26 o 
  -7   3   1       73.63       86.06     28.28 o 
  -6   3   1      356.17      299.60     32.47 o 
  -5   3   1      921.55      871.70     37.42 o 
  -4   3   1        2.83        7.41      8.39 o 
  -3   3   1     3887.10     3488.60     56.80 o 
  -2   3   1     2193.32     1956.54     39.01 o 
  -1   3   1     1562.74     1535.97     64.20 o 
   0   3   1     2358.89     2373.57     43.01 o 
   1   3   1      225.05      216.68      8.01 o 
   2   3   1      146.61      149.66      7.34 o 
   3   3   1      762.64      777.40     19.40 o 
   4   3   1     1988.17     2005.93     39.62 o 
   5   3   1     6963.82     7238.06    288.10 o 
   6   3   1     3559.34     3702.68    160.14 o 
   7   3   1      588.35      578.59     33.35 o 
   8   3   1      183.35      175.08     33.19 o 
   9   3   1      265.30      296.92     38.59 o 
  -9   4   1      452.11      379.43     46.34 o 
  -8   4   1        1.98       35.01     26.94 o 
  -7   4   1       90.45       24.02     36.92 o 
  -6   4   1       41.32       48.83     20.86 o 
  -5   4   1     3895.29     3977.00    101.89 o 
  -4   4   1    15136.03    15254.65    261.74 o 
  -3   4   1     7003.10     6895.15    117.09 o 
  -2   4   1      260.95      261.31     22.98 o 
  -1   4   1      463.28      472.81     14.23 o 
   0   4   1     2533.51     2407.64     41.08 o 
   1   4   1      293.93      339.07      9.62 o 
   2   4   1      473.82      493.70     12.79 o 
   3   4   1     1738.05     1822.28     37.22 o 
   4   4   1     7493.94     7753.81    135.56 o 
   5   4   1     3655.33     3946.97    133.30 o 
   6   4   1      122.08       85.24     16.84 o 
   7   4   1     1114.04     1127.13     86.44 o 
   8   4   1      894.67      922.17     59.27 o 
   9   4   1        1.27       81.72     68.50 o 
  -9   5   1       46.08       56.64     50.41 o 
  -8   5   1      171.37       88.81     30.99 o 
  -7   5   1      106.62       52.26     29.78 o 
  -6   5   1     2112.20     2268.64     71.49 o 
  -5   5   1     3441.45     3396.12    120.55 o 
  -4   5   1     1341.84     1313.52     48.70 o 
  -3   5   1     1541.31     1572.63     38.12 o 
  -2   5   1      720.85      680.36     19.80 o 
  -1   5   1      830.31      759.95     24.02 o 
   0   5   1      123.35      149.49      8.49 o 
   1   5   1      944.02      891.69     18.65 o 
   2   5   1       32.92       16.18      6.18 o 
   3   5   1     2959.43     2914.63     58.72 o 
   4   5   1      467.97      468.84     23.21 o 
   5   5   1       95.86       73.12     12.37 o 
   6   5   1      903.47      902.63    101.42 o 
   7   5   1      574.97      590.26     40.92 o 
   8   5   1        3.62       -1.37     60.64 o 
  -9   6   1      206.18      142.88     59.61 o 
  -8   6   1      302.89      314.34     41.96 o 
  -7   6   1        1.32      -21.07     21.07 o 
  -6   6   1      819.65      821.98     50.80 o 
  -5   6   1     2107.94     2164.55     80.25 o 
  -4   6   1      209.28      148.79     18.75 o 
  -3   6   1       61.67       75.04     14.78 o 
  -2   6   1        1.15        8.90      8.60 o 
  -1   6   1      710.39      703.96     19.29 o 
   0   6   1     3735.23     3714.96     68.51 o 
   1   6   1     6630.81     6620.46    119.21 o 
   2   6   1     4187.49     4313.47     73.26 o 
   3   6   1     1014.02     1019.28     27.88 o 
   4   6   1     1788.17     1740.33     45.52 o 
   5   6   1      966.29      964.34     48.78 o 
   6   6   1        2.48       21.77     19.93 o 
   7   6   1      460.13      412.30     86.00 o 
   8   6   1     1168.38     1298.07     74.66 o 
  -8   7   1      439.99      337.14     52.30 o 
  -7   7   1      672.95      759.23     60.56 o 
  -6   7   1     1208.17     1285.82     63.71 o 
  -5   7   1      942.82      929.34     48.25 o 
  -4   7   1        0.87        3.49     17.01 o 
  -3   7   1      502.41      502.22     27.67 o 
  -2   7   1      416.47      374.31     29.36 o 
  -1   7   1     1493.50     1597.86     39.14 o 
   0   7   1     7524.55     7957.98    193.94 o 
   1   7   1     6098.84     6353.50    103.57 o 
   2   7   1      740.33      703.38     23.13 o 
   3   7   1        0.59        6.17     11.71 o 
   4   7   1        3.45        2.12     11.01 o 
   5   7   1      389.79      356.73     23.14 o 
   6   7   1        9.94       21.15     22.32 o 
   7   7   1      414.46      377.54    112.84 o 
   8   7   1      135.26      128.09     35.99 o 
  -8   8   1      506.58      538.41    105.72 o 
  -7   8   1     1131.84     1261.02     78.47 o 
  -6   8   1      123.48      122.23     34.55 o 
  -5   8   1       16.18      -23.26     23.26 o 
  -4   8   1        3.18        1.81     17.94 o 
  -3   8   1      438.27      473.26     28.51 o 
  -2   8   1      475.37      476.85     25.26 o 
  -1   8   1      875.11      932.86     31.68 o 
   0   8   1     1063.03     1070.58     35.00 o 
   1   8   1      458.73      478.84     19.84 o 
   2   8   1       14.35        5.93      6.29 o 
   3   8   1      580.13      567.75     20.94 o 
   4   8   1      211.80      208.85     15.92 o 
   5   8   1      142.59      157.49     34.25 o 
   6   8   1     1580.58     1527.68     77.15 o 
   7   8   1      535.11      545.75    112.69 o 
  -8   9   1      130.01      144.71     61.68 o 
  -7   9   1       28.85       72.45     33.11 o 
  -6   9   1     1357.22     1291.76     73.95 o 
  -5   9   1      519.99      517.99     43.39 o 
  -4   9   1      249.83      219.68     23.86 o 
  -3   9   1     1867.44     1856.46     61.33 o 
  -2   9   1     1031.60     1103.21     40.73 o 
  -1   9   1     1027.99     1058.53     31.17 o 
   0   9   1      507.89      542.89     38.11 o 
   1   9   1      690.53      644.71     23.84 o 
   2   9   1      677.28      688.70     25.25 o 
   3   9   1      223.71      235.24     22.39 o 
   4   9   1      892.74      837.01     49.02 o 
   5   9   1     1234.35     1235.60    127.37 o 
   6   9   1     1058.09     1137.12     72.21 o 
   7   9   1      375.36      330.99     43.09 o 
  -7  10   1      482.07      497.01     62.77 o 
  -6  10   1      623.63      703.53     56.57 o 
  -5  10   1      491.73      536.80     63.13 o 
  -4  10   1       32.45       21.94     29.51 o 
  -3  10   1      114.47      155.79     23.98 o 
  -2  10   1     1614.48     1584.45     64.95 o 
  -1  10   1      272.77      253.93     68.06 o 
   0  10   1       94.69       87.36     23.87 o 
   1  10   1      456.31      437.43     32.03 o 
   2  10   1       26.84       40.91      8.34 o 
   3  10   1       67.83       63.92     15.44 o 
   4  10   1      730.71      728.61     39.31 o 
   5  10   1      377.74      443.96     37.68 o 
   6  10   1        0.35      -28.21     28.47 o 
  -6  11   1       67.53       81.72     50.26 o 
  -5  11   1      268.94      157.01     39.99 o 
  -4  11   1      647.70      569.64     48.99 o 
  -3  11   1      474.41      454.31     35.96 o 
  -2  11   1     1767.21     1809.54    110.02 o 
  -1  11   1     1018.35     1010.25     61.01 o 
   0  11   1     1462.82     1418.84     69.39 o 
   1  11   1      305.08      344.88     42.41 o 
   2  11   1       91.11       90.53     12.70 o 
   3  11   1      767.46      705.06     45.96 o 
   4  11   1      596.54      476.69     52.93 o 
   5  11   1       10.85       21.05     62.27 o 
  -5  12   1       13.29        7.69     74.14 o 
  -4  12   1        8.07      -33.77     35.12 o 
  -3  12   1      154.86      213.34    107.05 o 
  -2  12   1     2514.61     2554.37    130.29 o 
  -1  12   1     2059.39     2109.05    100.31 o 
   0  12   1      801.44      793.24     46.35 o 
   1  12   1      886.44      849.17     44.73 o 
   2  12   1      686.86      765.39     66.43 o 
   3  12   1      263.58      201.95     68.21 o 
   4  12   1        3.48       -5.93     53.67 o 
  -4  13   1      138.44       19.27     35.59 o 
  -3  13   1      259.74      245.62     76.95 o 
  -2  13   1      505.76      602.00     53.85 o 
  -1  13   1      465.35      466.52     39.44 o 
   0  13   1      196.50      175.87     25.36 o 
   1  13   1      117.54      107.05     65.24 o 
   2  13   1        0.08       76.81     64.94 o 
   3  13   1      147.38       79.77     65.24 o 
  -2  14   1       75.42       45.35     51.60 o 
  -1  14   1      139.74      212.92     76.21 o 
   0  14   1        1.36       64.94     64.94 o 
   1  14   1       22.59       23.43     85.41 o 
  -2 -14   2      170.91      142.34     50.71 o 
  -1 -14   2       63.60       64.94     77.10 o 
   0 -14   2      796.44      848.72     79.18 o 
   1 -14   2      638.03      627.49     65.54 o 
   2 -14   2       13.10      -41.22     74.14 o 
   3 -14   2      254.90      213.64     45.48 o 
  -3 -13   2      842.37      688.88     71.47 o 
  -2 -13   2      943.66      774.28     69.69 o 
  -1 -13   2     1072.97     1136.37     80.66 o 
   0 -13   2      883.77      804.83     71.17 o 
   1 -13   2       16.22        5.90     17.94 o 
   2 -13   2      301.51      303.54     36.73 o 
   3 -13   2      164.84      205.21     46.85 o 
   4 -13   2      296.56      333.97     51.23 o 
   5 -13   2      122.29      109.58    102.01 o 
  -5 -12   2      235.10      205.29     53.32 o 
  -4 -12   2       69.56       44.45     30.33 o 
  -3 -12   2      289.85      225.97     44.19 o 
  -2 -12   2     1072.49     1225.92    114.47 o 
  -1 -12   2      161.06      115.06     29.36 o 
   0 -12   2      175.55      144.71     44.48 o 
   1 -12   2       76.16       73.35     19.60 o 
   2 -12   2      564.70      581.14     47.28 o 
   3 -12   2       57.35       20.37     32.15 o 
   4 -12   2       19.23       86.24     41.66 o 
   5 -12   2      613.13      652.58     66.57 o 
   6 -12   2      183.12      170.86     54.31 o 
  -6 -11   2      114.41        2.97     56.94 o 
  -5 -11   2       22.95       66.12     45.07 o 
  -4 -11   2       18.30      -14.12     21.94 o 
  -3 -11   2       48.84       91.93     26.61 o 
  -2 -11   2       34.37        8.90     26.69 o 
  -1 -11   2       53.78       50.12     26.99 o 
   0 -11   2     1276.49     1343.06     71.76 o 
   1 -11   2     2010.09     2067.52     70.82 o 
   2 -11   2     1643.13     1547.26     66.54 o 
   3 -11   2     2167.43     2209.04     85.95 o 
   4 -11   2      499.30      628.16     86.89 o 
   5 -11   2        5.51       -8.07     25.65 o 
   6 -11   2      103.20        4.51     28.01 o 
  -6 -10   2      191.44       50.17     40.83 o 
  -5 -10   2        1.95        0.54     34.55 o 
  -4 -10   2       16.19       -8.47     27.36 o 
  -3 -10   2       70.29       50.59     31.14 o 
  -2 -10   2      272.51      311.33     30.76 o 
  -1 -10   2     1432.14     1383.39     72.95 o 
   0 -10   2     1870.51     1838.17     47.60 o 
   1 -10   2     1104.15     1073.22     39.59 o 
   2 -10   2     1245.47     1317.25     44.77 o 
   3 -10   2     1141.82     1268.07     54.27 o 
   4 -10   2      578.63      588.20     41.03 o 
   5 -10   2        1.05       24.86     38.40 o 
   6 -10   2      105.72       65.95     34.25 o 
   7 -10   2       21.99       -2.56     32.04 o 
  -7  -9   2      292.39      230.57     57.53 o 
  -6  -9   2       25.58       12.50     39.89 o 
  -5  -9   2       95.18       96.14     25.21 o 
  -4  -9   2       61.03       46.31     16.31 o 
  -3  -9   2      914.34      953.40     87.48 o 
  -2  -9   2     2083.81     2023.82     91.48 o 
  -1  -9   2      495.64      430.20     31.84 o 
   0  -9   2      637.72      679.70     16.97 o 
   1  -9   2       23.06        8.05      7.12 o 
   2  -9   2      132.90      143.03     23.43 o 
   3  -9   2      404.43      410.44     26.69 o 
   4  -9   2       15.30        1.94     17.52 o 
   5  -9   2      737.29      773.66     86.15 o 
   6  -9   2      860.65      815.50     58.12 o 
   7  -9   2      756.89      758.21     62.10 o 
   8  -9   2      295.87      254.21     51.37 o 
  -7  -8   2      226.19      249.91     44.78 o 
  -6  -8   2      437.37      448.06     98.45 o 
  -5  -8   2      383.50      382.49     32.43 o 
  -4  -8   2     1225.92     1277.51     34.32 o 
  -3  -8   2     3274.60     3256.79    189.49 o 
  -2  -8   2     2068.86     2057.90     85.47 o 
  -1  -8   2       10.63       13.89     12.93 o 
   0  -8   2        3.89        2.97      4.19 o 
   1  -8   2      139.57      135.39     10.27 o 
   2  -8   2       11.59        7.91     13.26 o 
   3  -8   2     1049.98     1131.29     53.08 o 
   4  -8   2     1760.94     1880.32     66.58 o 
   5  -8   2     2312.11     2436.79     90.34 o 
   6  -8   2     1746.39     1822.02     83.32 o 
   7  -8   2      189.11      118.07     36.39 o 
   8  -8   2       97.76      103.69     42.79 o 
  -8  -7   2      145.02      178.52     42.66 o 
  -7  -7   2       26.95       28.28     25.41 o 
  -6  -7   2      461.78      540.59     38.76 o 
  -5  -7   2     1706.75     1808.64     79.03 o 
  -4  -7   2     4234.71     4383.01     93.34 o 
  -3  -7   2     2727.40     2784.54     57.38 o 
  -2  -7   2        3.53       31.89     19.96 o 
  -1  -7   2      404.21      431.59     26.57 o 
   0  -7   2      653.93      639.39     44.33 o 
   1  -7   2      128.76      152.81     10.48 o 
   2  -7   2     1165.39     1165.72     31.23 o 
   3  -7   2     3900.86     3961.63     88.74 o 
   4  -7   2     2090.74     2082.75     68.51 o 
   5  -7   2       53.01       67.70     20.66 o 
   6  -7   2        6.25       -8.91     23.17 o 
   7  -7   2      281.01      178.00     32.76 o 
   8  -7   2        9.00      -14.18     99.05 o 
  -8  -6   2      105.71      101.40     32.11 o 
  -7  -6   2        7.84        1.00     21.46 o 
  -6  -6   2     1186.77     1173.48     48.74 o 
  -5  -6   2     2490.86     2577.88     94.45 o 
  -4  -6   2       29.94       22.63      7.41 o 
  -3  -6   2        0.01        8.30      4.93 o 
  -2  -6   2       44.01       13.59     19.28 o 
  -1  -6   2     1433.89     1547.11     45.23 o 
   0  -6   2     1847.73     1829.63     32.92 o 
   1  -6   2     6227.11     6077.78    169.48 o 
   2  -6   2     1734.74     1466.79     32.08 o 
   3  -6   2     3224.10     3140.56     72.96 o 
   4  -6   2     1530.28     1537.19     48.01 o 
   5  -6   2      618.92      586.17     35.25 o 
   6  -6   2      376.20      312.81     30.56 o 
   7  -6   2        4.55      -12.97     23.57 o 
   8  -6   2      761.76      849.18    138.34 o 
   9  -6   2     1718.37     1675.29     97.67 o 
  -9  -5   2      856.24      900.32     81.85 o 
  -8  -5   2      218.37      217.89     54.86 o 
  -7  -5   2      302.46      372.69     42.55 o 
  -6  -5   2     1489.58     1638.60     52.72 o 
  -5  -5   2      260.57      290.88     19.55 o 
  -4  -5   2      254.61      219.15     38.55 o 
  -3  -5   2      400.66      441.66     13.68 o 
  -2  -5   2       49.08       48.61      4.29 o 
  -1  -5   2     4444.44     4290.09    121.34 o 
   0  -5   2    12363.59    12060.10    168.51 o 
   1  -5   2    16866.86    17069.95    240.82 o 
   2  -5   2     4547.19     4741.50     81.81 o 
   3  -5   2       83.42      110.20     11.25 o 
   4  -5   2      247.43      181.88     19.18 o 
   5  -5   2      721.05      631.77     35.34 o 
   6  -5   2       15.38      -18.98     18.98 o 
   7  -5   2      734.30      713.35     45.29 o 
   8  -5   2      525.70      566.23     48.33 o 
   9  -5   2      429.20      476.41     82.44 o 
  -9  -4   2      388.67      394.21    116.25 o 
  -8  -4   2      742.15      775.56     45.78 o 
  -7  -4   2     1271.40     1315.73     55.58 o 
  -6  -4   2      428.86      455.93     26.68 o 
  -5  -4   2      285.48      287.30     21.69 o 
  -4  -4   2     1463.02     1578.27     33.65 o 
  -3  -4   2     2101.43     2064.90     36.61 o 
  -2  -4   2        2.56       21.05      4.93 o 
  -1  -4   2       55.48      109.43     13.26 o 
   0  -4   2     4278.85     4374.49     82.59 o 
   1  -4   2     1689.77     1963.94     33.63 o 
   2  -4   2        8.13       13.27      6.18 o 
   3  -4   2      270.41      268.36     29.95 o 
   4  -4   2       21.32       32.72     12.58 o 
   5  -4   2      300.37      258.00     24.09 o 
   6  -4   2     2785.31     2953.74     87.85 o 
   7  -4   2     1539.18     1537.93     66.32 o 
   8  -4   2        1.09      -33.95     33.95 o 
   9  -4   2      118.42      146.42     39.89 o 
  -9  -3   2        1.88       -9.89     28.00 o 
  -8  -3   2       71.97       36.34     24.02 o 
  -7  -3   2      167.86      154.38     25.37 o 
  -6  -3   2      479.54      474.29     27.43 o 
  -5  -3   2     4026.06     4253.52     91.94 o 
  -4  -3   2     3576.41     3813.45     61.86 o 
  -3  -3   2     3791.56     3882.73     61.80 o 
  -2  -3   2     2200.85     2276.29     34.74 o 
  -1  -3   2     3100.96     3111.08     44.91 o 
   0  -3   2       90.33      125.85     10.53 o 
   1  -3   2      129.74      162.90      6.86 o 
   2  -3   2      381.70      405.05     16.46 o 
   3  -3   2      324.36      278.59     12.89 o 
   4  -3   2     3182.28     3103.43     91.19 o 
   5  -3   2     3119.00     2965.32     77.42 o 
   6  -3   2     3783.20     4000.68    107.15 o 
   7  -3   2     1118.29     1082.10     91.19 o 
   8  -3   2        3.34       -3.59     31.33 o 
   9  -3   2        1.70      -31.21     31.56 o 
  -9  -2   2      139.55      122.36     34.55 o 
  -8  -2   2        2.26      -10.64     24.10 o 
  -7  -2   2     1988.19     2094.23     65.83 o 
  -6  -2   2     6351.77     6381.27    129.68 o 
  -5  -2   2     1068.34     1013.87     57.23 o 
  -4  -2   2     2685.73     2792.82     52.52 o 
  -3  -2   2     7700.04     7965.96    113.33 o 
  -2  -2   2     3043.01     3163.53     54.02 o 
  -1  -2   2    12577.54    12521.47    171.66 o 
   0  -2   2      563.54      425.42     16.75 o 
   1  -2   2    11445.86    11421.55    135.59 o 
   2  -2   2    17821.64    17607.40    229.71 o 
   3  -2   2      281.79      245.53     12.65 o 
   4  -2   2       10.68       -4.45      8.39 o 
   5  -2   2     1890.84     1840.93     65.39 o 
   6  -2   2      487.81      490.88     33.29 o 
   7  -2   2        3.06        2.90     18.98 o 
   8  -2   2      166.06      130.43     34.10 o 
   9  -2   2       61.75       37.44     36.92 o 
  -9  -1   2        0.25      -30.59     34.10 o 
  -8  -1   2      542.89      571.62     53.38 o 
  -7  -1   2      852.17      888.22     45.69 o 
  -6  -1   2      227.20      254.68     47.30 o 
  -5  -1   2      402.98      441.35     22.43 o 
  -4  -1   2      274.40      214.10     17.35 o 
  -3  -1   2      185.51      149.53      9.93 o 
  -2  -1   2      675.33      724.88     15.54 o 
  -1  -1   2      237.16      266.89      8.81 o 
   0  -1   2     6139.23     5996.56    107.34 o 
   1  -1   2     5985.77     5720.87     72.73 o 
   2  -1   2     3250.28     3322.66     48.85 o 
   3  -1   2       71.56       82.69      8.38 o 
   4  -1   2      877.28      845.83     23.47 o 
   5  -1   2        0.19       -7.35     25.06 o 
   6  -1   2     1058.65     1034.05     44.56 o 
   7  -1   2     1900.99     2040.59     90.89 o 
   8  -1   2      748.09      766.38     49.37 o 
   9  -1   2      640.28      619.94     51.62 o 
  -9   0   2     1907.01     1917.66     92.73 o 
  -8   0   2      201.96      180.79     34.13 o 
  -7   0   2      307.52      226.39     27.06 o 
  -6   0   2        0.64       24.59     15.71 o 
  -5   0   2      601.03      579.97     30.10 o 
  -4   0   2      328.11      366.25     30.40 o 
  -3   0   2     4598.89     4472.24     94.60 o 
  -2   0   2    15496.44    15501.06    196.44 o 
  -1   0   2     7042.41     7115.32     97.51 o 
   0   0   2    20023.31    18567.37    386.36 o 
   1   0   2     9196.67     9364.64    126.48 o 
   2   0   2      215.43      209.52      8.36 o 
   3   0   2     6818.78     6690.52    124.85 o 
   4   0   2     1084.71     1072.74     26.33 o 
   5   0   2     3865.20     4050.80    179.86 o 
   6   0   2     2640.98     2825.38     85.72 o 
   7   0   2     1797.62     1834.35     82.75 o 
   8   0   2      825.17      791.44     48.47 o 
   9   0   2      348.77      344.49     44.87 o 
  -9   1   2     1604.96     1615.12     83.36 o 
  -8   1   2      910.04      912.01     53.45 o 
  -7   1   2       82.37       89.75     22.78 o 
  -6   1   2      138.43       91.93     19.29 o 
  -5   1   2       37.58       30.28     13.30 o 
  -4   1   2     2638.12     2437.24     61.83 o 
  -3   1   2    10455.34    10437.15    137.50 o 
  -2   1   2    13098.31    13511.07    178.97 o 
  -1   1   2    15446.43    15797.92    237.04 o 
   0   1   2     1125.56     1083.97     22.44 o 
   1   1   2        4.81        7.41      2.10 o 
   2   1   2      108.44       96.99      5.20 o 
   3   1   2      263.46      289.99     11.15 o 
   4   1   2     2459.77     2349.15     44.77 o 
   5   1   2     3371.34     3422.58     71.69 o 
   6   1   2       70.98       85.41     22.06 o 
   7   1   2       25.22       17.35     14.75 o 
   8   1   2      822.20      913.13     55.45 o 
   9   1   2       29.33       14.81     41.22 o 
  -9   2   2       98.44       61.36     32.62 o 
  -8   2   2       60.10       60.94     46.11 o 
  -7   2   2        1.12       27.56     20.44 o 
  -6   2   2      458.89      490.82     31.20 o 
  -5   2   2     4764.77     4841.31    112.18 o 
  -4   2   2     1355.11     1254.91     54.27 o 
  -3   2   2     2073.89     2074.04     79.62 o 
  -2   2   2     2108.43     2074.20     38.07 o 
  -1   2   2     5054.43     5217.98     89.01 o 
   0   2   2     1021.66     1077.85     22.37 o 
   1   2   2     5664.00     5993.74    109.28 o 
   2   2   2      282.40      251.94      8.60 o 
   3   2   2     8371.50     8192.06    106.56 o 
   4   2   2     6205.02     6313.39    130.04 o 
   5   2   2      348.09      350.83     27.28 o 
   6   2   2     1525.09     1552.51     50.59 o 
   7   2   2     1204.74     1213.74     73.25 o 
   8   2   2       95.58      106.93     25.33 o 
   9   2   2       12.28       33.72     35.50 o 
  -9   3   2      208.55      183.63     37.85 o 
  -8   3   2      736.87      668.66     46.76 o 
  -7   3   2     1760.96     1872.86    139.08 o 
  -6   3   2     2843.24     2956.78     92.14 o 
  -5   3   2     2089.38     2009.42     56.92 o 
  -4   3   2     4751.83     4779.35     79.89 o 
  -3   3   2     3022.79     2936.07     50.11 o 
  -2   3   2      962.87      842.82     21.10 o 
  -1   3   2     1666.77     1827.91     46.56 o 
   0   3   2     1027.86      910.10     18.66 o 
   1   3   2        4.68        7.12      4.93 o 
   2   3   2     2782.92     2790.87     89.11 o 
   3   3   2     5689.07     5509.06     85.76 o 
   4   3   2      626.08      593.45     19.06 o 
   5   3   2      629.50      588.88     37.36 o 
   6   3   2     2078.17     2172.63     87.04 o 
   7   3   2      152.04      125.52     55.01 o 
   8   3   2      491.41      458.32     39.48 o 
   9   3   2      345.59      402.41     66.86 o 
  -9   4   2      453.24      488.71     55.34 o 
  -8   4   2        3.93       13.19     36.77 o 
  -7   4   2      102.63       79.87     24.02 o 
  -6   4   2     1883.55     1801.10     74.19 o 
  -5   4   2     1978.04     1993.08     60.14 o 
  -4   4   2     1278.60     1274.83     60.20 o 
  -3   4   2     1650.92     1730.44     38.09 o 
  -2   4   2      826.17      692.90     20.02 o 
  -1   4   2     3119.21     3001.05     54.33 o 
   0   4   2     1751.65     1827.80     34.44 o 
   1   4   2     4668.27     4787.38     76.38 o 
   2   4   2      243.20      173.40     13.05 o 
   3   4   2       10.65       14.73      6.18 o 
   4   4   2      448.61      397.46     17.64 o 
   5   4   2     1131.86     1148.56     91.93 o 
   6   4   2      216.13      242.88     71.02 o 
   7   4   2       10.74       36.69     19.96 o 
   8   4   2      593.59      564.93     53.67 o 
  -9   5   2        0.52      -11.86     31.66 o 
  -8   5   2      178.63      154.18     32.45 o 
  -7   5   2     1164.21     1130.64     55.62 o 
  -6   5   2      612.81      589.80     36.92 o 
  -5   5   2        2.49        1.96     17.17 o 
  -4   5   2      806.30      802.95     34.69 o 
  -3   5   2     8818.68     9332.64    163.66 o 
  -2   5   2     5014.35     5050.32     87.65 o 
  -1   5   2      281.65      314.29     12.27 o 
   0   5   2     5295.12     5336.71     87.48 o 
   1   5   2     6919.66     6891.11    157.47 o 
   2   5   2      416.03      434.66     13.51 o 
   3   5   2      172.26      165.65     11.12 o 
   4   5   2      179.49      148.42     31.43 o 
   5   5   2       42.43       66.28     12.76 o 
   6   5   2     1727.34     1861.89     76.95 o 
   7   5   2     2310.25     2241.93    100.43 o 
   8   5   2      202.02      200.88     66.57 o 
  -9   6   2      222.40      263.67     47.16 o 
  -8   6   2      397.57      333.68    123.22 o 
  -7   6   2      440.02      380.61     93.56 o 
  -6   6   2      111.96      145.03     54.71 o 
  -5   6   2     1187.66     1180.56     85.11 o 
  -4   6   2      548.59      557.81     33.64 o 
  -3   6   2      930.23      953.18     32.97 o 
  -2   6   2     1047.49      978.90     27.59 o 
  -1   6   2     3192.45     3155.30     60.60 o 
   0   6   2     8944.73     9252.34    145.26 o 
   1   6   2      271.39      253.93     23.72 o 
   2   6   2     1759.38     1756.65     34.53 o 
   3   6   2       71.93       86.12      9.12 o 
   4   6   2        9.30        8.96     10.59 o 
   5   6   2      642.77      639.96     35.04 o 
   6   6   2      333.11      338.62     30.75 o 
   7   6   2      217.81      160.09     40.18 o 
   8   6   2       74.72       -5.28     84.52 o 
  -8   7   2        3.89      -16.30     33.96 o 
  -7   7   2       12.77       19.88     27.97 o 
  -6   7   2      311.35      317.28     66.57 o 
  -5   7   2      940.97     1001.69    139.08 o 
  -4   7   2      196.14      198.57     21.64 o 
  -3   7   2       14.42       19.28     14.68 o 
  -2   7   2      997.97     1027.22     31.79 o 
  -1   7   2     1105.27     1076.56     30.30 o 
   0   7   2       29.37       19.49      8.90 o 
   1   7   2     4997.77     5031.78     96.23 o 
   2   7   2     2904.98     2938.67     59.31 o 
   3   7   2      479.47      482.81     20.66 o 
   4   7   2     1646.49     1648.66     77.55 o 
   5   7   2      686.66      648.56     45.80 o 
   6   7   2      235.35      235.16     30.97 o 
   7   7   2       50.60       15.76     26.95 o 
  -8   8   2      504.00      453.35     60.35 o 
  -7   8   2      733.08      719.31     58.17 o 
  -6   8   2     1534.11     1531.81     78.64 o 
  -5   8   2      966.60     1016.85     63.16 o 
  -4   8   2      875.26      918.80     42.02 o 
  -3   8   2     1403.90     1499.71     49.12 o 
  -2   8   2      230.47      215.73     19.28 o 
  -1   8   2      540.97      538.12     21.49 o 
   0   8   2     5037.52     5253.27    114.30 o 
   1   8   2     3486.16     3590.56     68.82 o 
   2   8   2      784.48      764.14     26.57 o 
   3   8   2     1223.76     1231.74     38.59 o 
   4   8   2     2557.43     2618.56     76.24 o 
   5   8   2      720.29      781.59     47.74 o 
   6   8   2       31.02       12.53     35.59 o 
   7   8   2       52.70       66.43     85.55 o 
  -7   9   2      555.45      558.11     58.33 o 
  -6   9   2      626.57      609.47    105.87 o 
  -5   9   2      666.29      742.49     73.69 o 
  -4   9   2       94.12       79.49     28.47 o 
  -3   9   2      423.78      393.03     28.07 o 
  -2   9   2      259.64      240.06     22.75 o 
  -1   9   2      401.21      429.71     38.70 o 
   0   9   2      682.08      737.07     43.00 o 
   1   9   2      482.14      524.32     24.56 o 
   2   9   2      689.28      704.05     29.13 o 
   3   9   2      819.75      772.30     34.55 o 
   4   9   2      192.77      167.94     41.81 o 
   5   9   2      137.24      139.80     29.39 o 
   6   9   2      769.74      707.84     75.32 o 
  -7  10   2      139.59      114.67     48.45 o 
  -6  10   2        0.10       -5.48     32.47 o 
  -5  10   2        1.14      -33.90     33.90 o 
  -4  10   2      119.72       89.52     25.79 o 
  -3  10   2     1103.12     1174.52     78.88 o 
  -2  10   2      764.89      791.97     48.68 o 
  -1  10   2      806.74      884.70     42.61 o 
   0  10   2     1347.41     1368.26     44.09 o 
   1  10   2      364.61      367.83     43.59 o 
   2  10   2       73.26       86.58     16.67 o 
   3  10   2        4.65       15.77     16.31 o 
   4  10   2      543.45      559.17     51.34 o 
   5  10   2      857.12      930.36     98.75 o 
   6  10   2     1065.61      981.04     70.14 o 
  -6  11   2       78.56      -31.82     87.48 o 
  -5  11   2      239.39      299.60     48.82 o 
  -4  11   2      156.79      218.59     33.23 o 
  -3  11   2      925.33      900.44     86.15 o 
  -2  11   2      998.75     1002.74     43.86 o 
  -1  11   2      414.04      423.60     36.29 o 
   0  11   2      408.76      403.00     30.77 o 
   1  11   2      303.65      240.70     31.14 o 
   2  11   2      141.53       98.72     19.40 o 
   3  11   2      110.89      144.86     26.74 o 
   4  11   2      737.79      718.95    175.70 o 
   5  11   2      606.12      534.24     56.22 o 
  -5  12   2      105.28      207.99     59.64 o 
  -4  12   2      701.64      754.05    128.70 o 
  -3  12   2      544.71      578.46    119.80 o 
  -2  12   2       14.01      -23.84     23.84 o 
  -1  12   2       51.13      105.98     28.32 o 
   0  12   2       12.70        7.88     20.76 o 
   1  12   2       25.16       37.84     17.82 o 
   2  12   2      517.84      513.76     40.90 o 
   3  12   2      644.62      515.69    103.79 o 
   4  12   2      441.84      589.83    116.25 o 
  -4  13   2      147.91      102.95     38.54 o 
  -3  13   2       71.11       43.08     96.08 o 
  -2  13   2      447.95      474.02     46.06 o 
  -1  13   2      100.12       91.28     26.93 o 
   0  13   2       86.87       62.13     23.90 o 
   1  13   2      420.29      219.44     98.45 o 
   2  13   2      483.77      584.49     99.94 o 
  -1  14   2        6.10      -62.27     62.27 o 
   0  14   2      132.55      120.99     76.81 o 
  -2 -14   3      263.58      209.95     47.45 o 
  -1 -14   3      118.72       74.14     35.59 o 
   0 -14   3       16.04       11.86     38.55 o 
   1 -14   3      961.11      923.45     82.74 o 
   2 -14   3      791.47      774.28    112.09 o 
   3 -14   3      220.72      220.00     43.67 o 
  -4 -13   3      124.82      114.63     84.37 o 
  -3 -13   3        0.45       -2.97     32.92 o 
  -2 -13   3       30.27      -11.86     32.62 o 
  -1 -13   3       11.09       91.93     41.81 o 
   0 -13   3      942.86     1018.34     69.39 o 
   1 -13   3      408.41      380.17     74.43 o 
   2 -13   3       28.24        2.95     21.07 o 
   3 -13   3        0.43      -13.43     30.21 o 
   4 -13   3        6.84      -15.02     53.38 o 
   5 -13   3       17.25      -47.15     61.98 o 
  -5 -12   3        0.44       13.03     27.36 o 
  -4 -12   3       20.15      -28.19     28.19 o 
  -3 -12   3      358.56      268.04     40.33 o 
  -2 -12   3      938.76      946.58     70.28 o 
  -1 -12   3      693.71      624.82     54.56 o 
   0 -12   3      995.61     1039.40     70.28 o 
   1 -12   3      801.60      774.06     43.48 o 
   2 -12   3        6.82        3.31     28.02 o 
   3 -12   3       30.39      -11.21     32.32 o 
   4 -12   3       71.89       58.77     30.69 o 
   5 -12   3      375.17      383.74     54.91 o 
   6 -12   3      797.89      695.77     94.14 o 
  -6 -11   3       44.45       -4.77     48.63 o 
  -5 -11   3       83.82       65.55     47.60 o 
  -4 -11   3        1.30       14.83     29.57 o 
  -3 -11   3      702.77      715.35    110.32 o 
  -2 -11   3     2291.63     2418.75     89.08 o 
  -1 -11   3      650.72      723.57     55.75 o 
   0 -11   3      516.06      491.08     43.59 o 
   1 -11   3      350.54      375.94     24.97 o 
   2 -11   3        0.07        8.24     18.74 o 
   3 -11   3        6.68       13.84     22.24 o 
   4 -11   3       52.11       65.78     28.85 o 
   5 -11   3      212.45      170.94     41.35 o 
   6 -11   3      765.41      605.16     77.24 o 
  -6 -10   3        4.69       23.81     52.20 o 
  -5 -10   3      275.69      308.65     82.14 o 
  -4 -10   3      699.67      603.16     62.37 o 
  -3 -10   3     1058.52     1051.85     71.47 o 
  -2 -10   3      949.04      971.14     54.86 o 
  -1 -10   3        0.31       -5.93     20.76 o 
   0 -10   3      622.20      571.45     46.85 o 
   1 -10   3      107.59       78.32     11.31 o 
   2 -10   3      376.68      343.07     46.56 o 
   3 -10   3     2359.80     2383.74     77.02 o 
   4 -10   3     3374.74     3471.02    119.86 o 
   5 -10   3     1316.12     1252.13     69.84 o 
   6 -10   3        0.44      -15.90     30.33 o 
   7 -10   3        7.58       14.22     32.26 o 
  -7  -9   3      404.24      458.57     60.64 o 
  -6  -9   3      403.82      428.67     38.22 o 
  -5  -9   3     2290.55     2322.07     77.56 o 
  -4  -9   3     1312.97     1518.44    173.33 o 
  -3  -9   3       62.04       97.61     29.78 o 
  -2  -9   3       10.97       18.57     23.72 o 
  -1  -9   3       67.67       69.98     21.89 o 
   0  -9   3       89.81       56.34     29.36 o 
   1  -9   3      907.08      909.61     31.47 o 
   2  -9   3     2128.36     2208.26     61.16 o 
   3  -9   3     3200.93     3311.74     95.20 o 
   4  -9   3     3448.43     3530.76    116.55 o 
   5  -9   3      755.11      662.97     44.56 o 
   6  -9   3      107.44      106.42     31.60 o 
   7  -9   3       79.73      102.92     42.95 o 
   8  -9   3        9.61      -50.41     50.41 o 
  -7  -8   3      465.40      499.41     50.86 o 
  -6  -8   3      514.26      492.90     39.10 o 
  -5  -8   3      826.99      834.92     43.34 o 
  -4  -8   3     2271.10     2385.18     55.00 o 
  -3  -8   3      418.40      394.37     34.70 o 
  -2  -8   3      109.16      120.59     39.00 o 
  -1  -8   3       66.95       60.52     40.03 o 
   0  -8   3        0.99        6.92      2.65 o 
   1  -8   3     2157.96     2322.56     51.55 o 
   2  -8   3     3440.18     3650.49     79.05 o 
   3  -8   3      182.09      211.52     22.94 o 
   4  -8   3       32.42       14.85     20.91 o 
   5  -8   3      148.63      111.79     37.22 o 
   6  -8   3       58.11       43.43     47.30 o 
   7  -8   3      300.13      275.58     41.75 o 
   8  -8   3      443.06      371.30     48.09 o 
  -8  -7   3      120.67      146.19     32.77 o 
  -7  -7   3       69.87       64.73     35.59 o 
  -6  -7   3      536.11      500.21     37.27 o 
  -5  -7   3      169.55      146.24     53.23 o 
  -4  -7   3      640.95      594.90     35.73 o 
  -3  -7   3     3100.80     3286.68    100.38 o 
  -2  -7   3     4648.67     4577.40    158.80 o 
  -1  -7   3      358.97      307.54     25.35 o 
   0  -7   3        1.36       10.38      4.45 o 
   1  -7   3      671.13      631.37     20.22 o 
   2  -7   3       76.57       68.66     17.64 o 
   3  -7   3      390.76      379.20     21.78 o 
   4  -7   3      273.86      290.02     25.48 o 
   5  -7   3      434.27      465.40     30.61 o 
   6  -7   3     1092.16     1140.70     61.69 o 
   7  -7   3     1191.54     1270.25     65.84 o 
   8  -7   3     1284.93     1433.24     76.86 o 
  -8  -6   3      127.39      115.13     38.84 o 
  -7  -6   3      268.22      282.66     36.92 o 
  -6  -6   3      113.47      128.92     22.89 o 
  -5  -6   3      527.11      548.93     52.93 o 
  -4  -6   3     1500.63     1467.81     56.34 o 
  -3  -6   3     2801.76     2783.96     50.62 o 
  -2  -6   3     3882.66     3764.22    105.00 o 
  -1  -6   3     1681.14     1732.34    105.13 o 
   0  -6   3     1124.48     1041.03     19.92 o 
   1  -6   3      894.25      824.67     19.52 o 
   2  -6   3        1.48       -6.78      7.12 o 
   3  -6   3      372.83      407.88     20.84 o 
   4  -6   3      664.83      695.07     58.27 o 
   5  -6   3       41.31       37.77     15.71 o 
   6  -6   3      523.80      539.58     33.83 o 
   7  -6   3     1451.83     1463.79     64.77 o 
   8  -6   3       89.09       49.23     29.25 o 
   9  -6   3       33.68      -36.58     36.58 o 
  -9  -5   3      253.55      216.18     52.79 o 
  -8  -5   3      148.94      119.89     31.24 o 
  -7  -5   3       47.12       52.04     22.49 o 
  -6  -5   3     1179.71     1160.08     66.43 o 
  -5  -5   3     1681.99     1641.36     47.68 o 
  -4  -5   3      289.43      227.81     15.42 o 
  -3  -5   3     1076.14     1117.99     25.79 o 
  -2  -5   3      168.43      178.07      6.18 o 
  -1  -5   3      634.49      621.31     27.57 o 
   0  -5   3     1804.50     1771.39     35.18 o 
   1  -5   3     1932.20     1939.82     33.40 o 
   2  -5   3     5103.73     5079.75     78.29 o 
   3  -5   3     2571.75     2529.76     48.33 o 
   4  -5   3     1304.02     1403.75     40.36 o 
   5  -5   3      901.68      992.83     39.94 o 
   6  -5   3      129.60      147.17     22.85 o 
   7  -5   3      183.58      145.03     31.20 o 
   8  -5   3       42.76       31.53     40.03 o 
   9  -5   3      782.53      637.43     60.24 o 
  -9  -4   3      130.77       38.55     41.22 o 
  -8  -4   3      640.12      639.90    111.35 o 
  -7  -4   3      708.46      691.95     40.46 o 
  -6  -4   3     1392.30     1516.25     51.93 o 
  -5  -4   3     2130.98     2183.26     58.67 o 
  -4  -4   3        7.99        4.45      7.41 o 
  -3  -4   3      128.50      165.64      9.10 o 
  -2  -4   3        5.81        0.00      4.45 o 
  -1  -4   3      799.12      842.49     17.82 o 
   0  -4   3     2562.07     2389.55     44.66 o 
   1  -4   3    29666.38    29320.38    353.87 o 
   2  -4   3     3965.44     3772.03     54.28 o 
   3  -4   3        7.17        2.97      8.90 o 
   4  -4   3     2958.71     3189.24     73.58 o 
   5  -4   3     1535.77     1528.82     51.16 o 
   6  -4   3      143.34      133.10     29.36 o 
   7  -4   3        1.21       17.50     22.86 o 
   8  -4   3      173.57      220.84     36.33 o 
   9  -4   3      274.57      281.62     43.76 o 
  -9  -3   3      836.69      754.33     51.79 o 
  -8  -3   3     3336.22     3390.21    107.25 o 
  -7  -3   3      770.00      757.44     44.36 o 
  -6  -3   3      747.25      676.30     36.06 o 
  -5  -3   3     1657.16     1586.10     71.91 o 
  -4  -3   3      288.35      254.04     13.94 o 
  -3  -3   3     1088.23     1172.03     24.89 o 
  -2  -3   3     1150.25     1295.62     27.68 o 
  -1  -3   3    14111.08    13910.11    198.83 o 
   0  -3   3    17272.58    16784.72    242.78 o 
   1  -3   3     3243.48     3250.89     43.82 o 
   2  -3   3      982.15     1125.29     23.28 o 
   3  -3   3      442.72      432.66     14.47 o 
   4  -3   3     2824.72     2777.76     54.65 o 
   5  -3   3        0.02       27.98     19.13 o 
   6  -3   3     1277.83     1261.63     50.61 o 
   7  -3   3      858.24      887.84     58.27 o 
   8  -3   3      251.11      254.79     36.54 o 
   9  -3   3       66.58       73.82     39.74 o 
  -9  -2   3      529.03      424.39     42.74 o 
  -8  -2   3      585.46      634.79     45.29 o 
  -7  -2   3     1221.36     1222.28    127.81 o 
  -6  -2   3      653.45      619.84     96.97 o 
  -5  -2   3       56.64       38.39     16.16 o 
  -4  -2   3      521.14      563.96     18.24 o 
  -3  -2   3     7141.24     7590.10    142.19 o 
  -2  -2   3    10900.20    10895.95    187.71 o 
  -1  -2   3     4220.01     4178.30     59.76 o 
   0  -2   3     7548.38     7414.11    101.34 o 
   1  -2   3     2107.21     2070.19     31.45 o 
   2  -2   3      631.85      709.16     16.46 o 
   3  -2   3      330.34      299.09     11.95 o 
   4  -2   3      674.26      656.61     21.70 o 
   5  -2   3     2712.56     2639.13     73.09 o 
   6  -2   3     2904.34     2825.45    100.83 o 
   7  -2   3     1430.29     1486.57     62.27 o 
   8  -2   3      759.72      692.52     52.57 o 
   9  -2   3      221.13      247.79     39.53 o 
  -9  -1   3      806.57      940.39     76.66 o 
  -8  -1   3      582.12      524.82     70.58 o 
  -7  -1   3       55.84       63.65     20.97 o 
  -6  -1   3      452.70      445.93     31.65 o 
  -5  -1   3     4863.31     5022.28    139.23 o 
  -4  -1   3     3604.89     3504.93     56.87 o 
  -3  -1   3     2505.11     2509.86     42.46 o 
  -2  -1   3    23186.66    23272.58    314.59 o 
  -1  -1   3      642.19      595.55     18.53 o 
   0  -1   3      889.88      940.89     18.52 o 
   1  -1   3    13977.00    14056.12    182.96 o 
   2  -1   3      553.94      583.33     14.89 o 
   3  -1   3     1430.92     1313.44     27.89 o 
   4  -1   3     1845.65     1650.23     34.39 o 
   5  -1   3      823.66      761.72     37.11 o 
   6  -1   3     1236.77     1305.09     56.94 o 
   7  -1   3     1247.80     1227.12     57.59 o 
   8  -1   3       94.79       82.42     27.93 o 
   9  -1   3      230.38      119.48     35.67 o 
  -9   0   3       21.97       16.33     40.03 o 
  -8   0   3       16.06       53.23     27.26 o 
  -7   0   3      105.17       77.49     22.39 o 
  -6   0   3      121.39       84.75     19.08 o 
  -5   0   3      444.40      466.12     30.69 o 
  -4   0   3      829.56      899.18     37.51 o 
  -3   0   3     7028.39     7002.03     99.72 o 
  -2   0   3     4113.11     3827.06     57.14 o 
  -1   0   3     3423.71     3455.89     61.01 o 
   0   0   3     1634.47     1566.10     38.01 o 
   1   0   3     5771.52     5730.26     84.42 o 
   2   0   3     1623.13     1517.01     28.37 o 
   3   0   3     3959.33     4049.21     72.65 o 
   4   0   3     1799.27     1886.23     38.38 o 
   5   0   3       43.40       45.89     14.30 o 
   6   0   3      313.46      279.11     26.36 o 
   7   0   3        7.49       12.86     23.07 o 
   8   0   3        4.71       10.32     31.66 o 
   9   0   3      122.88      160.09     40.63 o 
  -9   1   3      578.86      512.98     55.43 o 
  -8   1   3      130.98      134.63     31.24 o 
  -7   1   3        7.41        0.13     23.50 o 
  -6   1   3       18.42      -18.60     18.60 o 
  -5   1   3      410.93      455.34     38.11 o 
  -4   1   3     3253.68     3273.10     61.26 o 
  -3   1   3     2153.27     2070.25     38.47 o 
  -2   1   3       72.98       47.15      6.29 o 
  -1   1   3     1780.79     1656.94     34.49 o 
   0   1   3    10091.55     9839.28    183.26 o 
   1   1   3    28967.64    28738.27    345.71 o 
   2   1   3    12333.77    12532.75    157.94 o 
   3   1   3     2951.93     3001.36     46.44 o 
   4   1   3     1483.54     1392.39     38.55 o 
   5   1   3      628.92      581.33     61.98 o 
   6   1   3      258.48      283.08     21.65 o 
   7   1   3      926.63      981.07     51.45 o 
   8   1   3       97.90       55.30     20.56 o 
   9   1   3      176.87      103.86     36.54 o 
  -9   2   3      989.12      833.01     60.07 o 
  -8   2   3     1511.27     1379.79     66.76 o 
  -7   2   3      782.75      800.25     46.76 o 
  -6   2   3     1248.72     1276.01     49.23 o 
  -5   2   3     2514.91     2511.27     71.35 o 
  -4   2   3     2141.59     2203.49     43.30 o 
  -3   2   3     2857.39     2859.60     49.49 o 
  -2   2   3    19812.03    19943.13    269.26 o 
  -1   2   3     1937.89     2016.13     38.05 o 
   0   2   3        1.75        6.92      2.97 o 
   1   2   3    49510.96    47614.70    719.31 o 
   2   2   3     7258.84     7127.09     94.11 o 
   3   2   3      352.67      317.46     13.64 o 
   4   2   3      856.14      906.84     25.27 o 
   5   2   3      204.83      198.98     15.54 o 
   6   2   3      126.77      144.29     17.11 o 
   7   2   3      428.92      410.38     34.84 o 
   8   2   3      259.93      240.27     30.99 o 
   9   2   3       17.33       41.04     29.00 o 
  -9   3   3      626.28      529.08     73.25 o 
  -8   3   3       89.16       55.75     28.16 o 
  -7   3   3        2.20       -3.10     29.65 o 
  -6   3   3      445.40      492.75     38.40 o 
  -5   3   3       19.63       -8.69     13.43 o 
  -4   3   3     1328.17     1190.96     50.26 o 
  -3   3   3      548.51      444.48     22.98 o 
  -2   3   3     1504.52     1606.00     33.51 o 
  -1   3   3     1380.03     1480.22     32.61 o 
   0   3   3     5537.49     5195.33     85.89 o 
   1   3   3    14642.29    14718.75    219.92 o 
   2   3   3       35.25       48.24      5.04 o 
   3   3   3     3786.83     3860.79     57.45 o 
   4   3   3     1070.85     1101.43     45.37 o 
   5   3   3     1817.55     1986.15     45.46 o 
   6   3   3     1464.81     1490.74     50.53 o 
   7   3   3      171.85      121.42     21.66 o 
   8   3   3      705.35      812.04     70.09 o 
   9   3   3       44.27       17.72     54.86 o 
  -9   4   3       53.44        7.08     42.43 o 
  -8   4   3       35.78       22.22     36.92 o 
  -7   4   3      148.59       85.53     28.34 o 
  -6   4   3      846.64      800.21     39.21 o 
  -5   4   3     3441.24     3415.33     92.12 o 
  -4   4   3     3607.68     3614.91     85.61 o 
  -3   4   3      101.72       84.81     19.13 o 
  -2   4   3     2427.36     2348.90     48.54 o 
  -1   4   3     8066.03     7793.57    129.89 o 
   0   4   3      595.22      564.78     15.49 o 
   1   4   3       87.66       52.78      5.07 o 
   2   4   3      272.39      186.98     20.76 o 
   3   4   3      952.04      962.69     23.57 o 
   4   4   3     3443.73     3563.90     71.11 o 
   5   4   3     1824.44     1881.53     50.10 o 
   6   4   3     1876.68     2033.12     73.18 o 
   7   4   3     2118.60     2322.45     82.96 o 
   8   4   3       15.81        1.75     51.75 o 
  -9   5   3        3.70       34.76     87.33 o 
  -8   5   3      303.19      299.20     45.52 o 
  -7   5   3      226.38      225.57     32.03 o 
  -6   5   3     2300.45     2421.56     97.82 o 
  -5   5   3     3911.97     4110.07    118.74 o 
  -4   5   3      343.95      331.67     24.86 o 
  -3   5   3      117.43       88.25     22.09 o 
  -2   5   3       43.31       32.62      8.39 o 
  -1   5   3      858.11      868.81     28.91 o 
   0   5   3       41.47       29.01      5.04 o 
   1   5   3     4566.40     4724.37     74.70 o 
   2   5   3      317.51      334.34     49.52 o 
   3   5   3        9.00        9.19      7.27 o 
   4   5   3      863.29      879.76     37.07 o 
   5   5   3      368.19      378.50     24.68 o 
   6   5   3      218.85      234.12     43.30 o 
   7   5   3       41.64       22.63     22.03 o 
   8   5   3      450.23      429.05     62.82 o 
  -9   6   3        2.95       50.12     70.87 o 
  -8   6   3      118.17       93.27     36.76 o 
  -7   6   3      585.62      610.39     52.93 o 
  -6   6   3      783.56      754.49    124.55 o 
  -5   6   3      970.11      983.81     52.99 o 
  -4   6   3       31.55       45.35     17.01 o 
  -3   6   3      383.65      376.34     22.88 o 
  -2   6   3      660.02      719.98     55.75 o 
  -1   6   3     3220.15     3325.87     64.32 o 
   0   6   3     1365.27     1300.28     43.15 o 
   1   6   3      575.59      503.24     14.84 o 
   2   6   3     1753.83     1816.74     36.45 o 
   3   6   3     1171.82     1188.03     34.01 o 
   4   6   3     1063.86     1046.83     45.96 o 
   5   6   3     1481.12     1539.64     48.05 o 
   6   6   3        3.71        9.57     17.06 o 
   7   6   3     1070.71     1183.42    106.31 o 
   8   6   3      840.42      827.30     82.22 o 
  -8   7   3      860.93      770.70     73.84 o 
  -7   7   3     1071.58     1057.54     73.89 o 
  -6   7   3      456.44      428.21     82.00 o 
  -5   7   3        6.08       16.18     21.41 o 
  -4   7   3      107.38      112.19     25.50 o 
  -3   7   3      100.94      113.67     15.54 o 
  -2   7   3     3175.49     3200.49     73.63 o 
  -1   7   3     3796.20     3949.62     83.84 o 
   0   7   3     4295.56     4515.58    102.01 o 
   1   7   3     3173.43     3118.79     58.40 o 
   2   7   3     1135.55     1154.84     50.26 o 
   3   7   3      765.11      757.41     33.36 o 
   4   7   3       40.72       20.14     11.33 o 
   5   7   3      119.69      135.74     26.99 o 
   6   7   3      140.47      181.68     45.67 o 
   7   7   3      537.59      630.57    142.64 o 
  -8   8   3      783.97      728.44    138.64 o 
  -7   8   3      222.69      264.33     59.90 o 
  -6   8   3      171.34      145.66     31.98 o 
  -5   8   3      363.68      329.31     34.27 o 
  -4   8   3       98.96       56.10     25.75 o 
  -3   8   3       77.76       61.70     28.02 o 
  -2   8   3     1466.36     1580.15    103.64 o 
  -1   8   3      648.72      650.92     25.58 o 
   0   8   3      692.45      681.76     28.10 o 
   1   8   3       24.43       28.01      9.26 o 
   2   8   3       76.44       82.43     13.46 o 
   3   8   3      183.46      168.33     12.83 o 
   4   8   3      364.96      370.77     30.13 o 
   5   8   3      316.28      274.29     33.29 o 
   6   8   3      470.60      519.82     45.83 o 
   7   8   3      172.73      209.74     53.94 o 
  -7   9   3       28.58       63.92     41.52 o 
  -6   9   3      391.26      411.19     50.21 o 
  -5   9   3      569.12      485.65     43.56 o 
  -4   9   3     1225.14     1319.86     63.99 o 
  -3   9   3     4260.50     4428.83    122.68 o 
  -2   9   3     3160.23     3196.73     89.10 o 
  -1   9   3      197.50      155.16     15.71 o 
   0   9   3      296.32      280.86     19.96 o 
   1   9   3       15.54       25.24      9.26 o 
   2   9   3      317.57      279.96     18.74 o 
   3   9   3      223.42      182.14     17.93 o 
   4   9   3     1325.63     1339.49     66.97 o 
   5   9   3     1868.69     1897.48    173.18 o 
   6   9   3      308.38      318.36     92.82 o 
  -7  10   3      121.62       78.99     40.18 o 
  -6  10   3      207.69      173.40     40.74 o 
  -5  10   3     1885.15     2009.00     93.79 o 
  -4  10   3     1825.11     1831.93     82.57 o 
  -3  10   3      307.57      270.83     30.93 o 
  -2  10   3       45.13       30.21     17.64 o 
  -1  10   3      122.59       80.94     14.78 o 
   0  10   3       13.88        0.00     12.79 o 
   1  10   3       26.72       35.78     20.61 o 
   2  10   3        1.71      -13.81     20.76 o 
   3  10   3      275.79      313.90     41.73 o 
   4  10   3      736.47      687.25     58.36 o 
   5  10   3      150.55      193.49     55.01 o 
  -6  11   3      124.22       49.83     42.74 o 
  -5  11   3      264.90      235.94    145.16 o 
  -4  11   3       10.91       33.72     34.71 o 
  -3  11   3       76.92       97.83     33.66 o 
  -2  11   3      186.67      189.13     36.92 o 
  -1  11   3       95.28       57.06     22.36 o 
   0  11   3      358.45      305.44     29.21 o 
   1  11   3     1072.07     1034.74     53.83 o 
   2  11   3      544.86      564.22     91.48 o 
   3  11   3       98.14      107.39     36.77 o 
   4  11   3       11.06      -10.30     28.13 o 
   5  11   3      265.09      195.72     44.19 o 
  -5  12   3       56.90       28.55     44.64 o 
  -4  12   3      225.33      166.52     41.61 o 
  -3  12   3     1576.40     1584.74     98.13 o 
  -2  12   3      974.92      966.17     66.93 o 
  -1  12   3      613.82      578.52     45.36 o 
   0  12   3      974.13      947.14    119.06 o 
   1  12   3     1169.72     1236.39     78.18 o 
   2  12   3      238.23      203.49     67.76 o 
   3  12   3       13.37      -16.31     24.83 o 
  -4  13   3      136.02      126.92     59.01 o 
  -3  13   3      275.95      257.91    117.28 o 
  -2  13   3      638.97      552.52    121.29 o 
  -1  13   3      577.43      571.45     70.28 o 
   0  13   3      437.53      490.41     71.02 o 
   1  13   3       15.68      -92.52     92.52 o 
   2  13   3      122.33      159.54     71.47 o 
  -2 -14   4      558.34      503.24     61.09 o 
  -1 -14   4      679.16      558.69     61.68 o 
   0 -14   4      133.02      107.05     41.81 o 
   1 -14   4       23.17      -26.69     38.85 o 
   2 -14   4       29.10      107.05     68.80 o 
   3 -14   4       26.08      -25.23     25.23 o 
  -4 -13   4      427.82      393.84     64.88 o 
  -3 -13   4      667.34      627.67     94.45 o 
  -2 -13   4     1310.35     1339.20     95.78 o 
  -1 -13   4     1194.99     1092.48     75.62 o 
   0 -13   4      181.60      124.55     41.22 o 
   1 -13   4       31.68      -26.69     47.45 o 
   2 -13   4       60.40      107.72     28.61 o 
   3 -13   4      142.98      126.24     37.12 o 
   4 -13   4      607.33      640.15     72.07 o 
   5 -13   4     1392.37     1740.13    195.42 o 
  -5 -12   4      256.52      236.58    135.23 o 
  -4 -12   4      680.86      707.37     63.46 o 
  -3 -12   4      516.62      541.50     92.97 o 
  -2 -12   4      755.28      717.14     52.02 o 
  -1 -12   4       28.47       14.83     24.02 o 
   0 -12   4        9.84        5.93     26.99 o 
   1 -12   4      303.25      235.55     22.16 o 
   2 -12   4        2.09        6.28     19.72 o 
   3 -12   4      409.31      432.05    115.36 o 
   4 -12   4      298.14      324.76     52.46 o 
   5 -12   4      121.25      150.96     43.44 o 
   6 -12   4       23.27       92.10     62.78 o 
  -6 -11   4       47.74      104.43     62.74 o 
  -5 -11   4       13.95      -25.37     36.38 o 
  -4 -11   4      210.68      209.44    103.64 o 
  -3 -11   4      261.14      186.66     82.88 o 
  -2 -11   4      140.10       82.74     32.62 o 
  -1 -11   4      195.94      201.95     32.62 o 
   0 -11   4      354.25      326.79     41.22 o 
   1 -11   4      653.01      766.26     36.17 o 
   2 -11   4      573.58      503.35     42.02 o 
   3 -11   4      946.60     1004.33     66.12 o 
   4 -11   4      380.58      395.55     52.64 o 
   5 -11   4        0.02       19.26     56.34 o 
   6 -11   4       39.39       18.84     37.45 o 
  -6 -10   4      140.28      144.95    158.65 o 
  -5 -10   4      247.88      229.45     50.41 o 
  -4 -10   4        7.34       22.01     63.76 o 
  -3 -10   4      613.09      550.65     50.86 o 
  -2 -10   4     1840.02     1970.28     73.91 o 
  -1 -10   4     1577.79     1653.59     96.23 o 
   0 -10   4     1402.35     1407.71     69.39 o 
   1 -10   4     1065.38     1147.58     34.63 o 
   2 -10   4      283.15      311.32     22.62 o 
   3 -10   4      165.88      184.25     22.86 o 
   4 -10   4       73.46       65.76     27.43 o 
   5 -10   4        5.75       11.86     22.78 o 
   6 -10   4      140.33       66.74     32.32 o 
   7 -10   4       84.57       23.04     45.96 o 
  -7  -9   4      220.18      143.53     35.59 o 
  -6  -9   4      644.00      564.04     46.71 o 
  -5  -9   4        1.46       13.48     16.46 o 
  -4  -9   4      752.57      698.64     55.93 o 
  -3  -9   4     1160.89     1182.58     72.95 o 
  -2  -9   4     1364.15     1460.62     82.00 o 
  -1  -9   4       43.76       75.27     24.08 o 
   0  -9   4       56.15       59.01     32.62 o 
   1  -9   4     1059.76     1039.42     47.89 o 
   2  -9   4       27.91       55.12     19.28 o 
   3  -9   4      446.66      355.15     40.18 o 
   4  -9   4      567.22      556.75     54.12 o 
   5  -9   4      531.33      497.56     44.31 o 
   6  -9   4       25.73       62.36     32.47 o 
   7  -9   4      379.48      363.86     58.55 o 
  -7  -8   4       20.72        0.48     25.72 o 
  -6  -8   4       17.08        5.20     23.11 o 
  -5  -8   4     1131.47     1132.51     58.23 o 
  -4  -8   4     4647.01     5011.39    101.89 o 
  -3  -8   4     4361.18     4537.59    308.70 o 
  -2  -8   4      240.30      258.91     50.41 o 
  -1  -8   4       84.85       61.74     18.83 o 
   0  -8   4      750.21      772.63     18.15 o 
   1  -8   4      230.75      277.55     25.50 o 
   2  -8   4     1409.69     1392.47     41.63 o 
   3  -8   4     2059.65     2127.04     65.67 o 
   4  -8   4     1060.84     1060.46     45.08 o 
   5  -8   4     1320.39     1415.96     67.95 o 
   6  -8   4     1685.55     1759.79     81.02 o 
   7  -8   4      432.89      459.49     42.84 o 
   8  -8   4      178.97      227.00     87.18 o 
  -8  -7   4      243.40      250.99     50.71 o 
  -7  -7   4      138.01      143.43     31.87 o 
  -6  -7   4      437.25      560.32     84.07 o 
  -5  -7   4     2608.00     2580.78     72.06 o 
  -4  -7   4     1432.75     1408.12     40.63 o 
  -3  -7   4      899.14      934.67     19.89 o 
  -2  -7   4     5068.61     5242.95    155.92 o 
  -1  -7   4     1850.40     1854.95    130.93 o 
   0  -7   4      515.29      480.43     15.20 o 
   1  -7   4     1978.51     1955.19     81.55 o 
   2  -7   4     9606.67    10052.20    167.41 o 
   3  -7   4      926.75      971.18     35.76 o 
   4  -7   4        0.90       11.76     18.60 o 
   5  -7   4       27.88       38.57     16.88 o 
   6  -7   4        0.46       45.00     44.48 o 
   7  -7   4       67.50       36.12     30.44 o 
   8  -7   4       86.33       39.89     31.35 o 
  -8  -6   4      193.11      162.12     42.64 o 
  -7  -6   4      154.04      138.41     40.03 o 
  -6  -6   4      626.35      623.43     41.60 o 
  -5  -6   4     1386.52     1361.44     45.24 o 
  -4  -6   4       61.31       63.99      8.28 o 
  -3  -6   4      258.78      254.81     12.50 o 
  -2  -6   4      347.44      376.94     10.48 o 
  -1  -6   4       35.32       29.43     23.72 o 
   0  -6   4     7172.96     7120.04    192.61 o 
   1  -6   4     6732.37     6523.59    131.37 o 
   2  -6   4     2010.81     1989.23     40.47 o 
   3  -6   4       38.73       23.01      9.87 o 
   4  -6   4        6.16        1.10     12.22 o 
   5  -6   4        0.27       -5.99     14.78 o 
   6  -6   4      241.56      210.30     26.60 o 
   7  -6   4     1217.46     1209.87     77.55 o 
   8  -6   4     1778.69     2000.01     89.37 o 
  -9  -5   4      286.47      296.25    101.12 o 
  -8  -5   4      666.56      663.83     57.87 o 
  -7  -5   4      350.21      374.71     60.64 o 
  -6  -5   4      353.25      406.38     32.03 o 
  -5  -5   4       87.74      101.88     25.21 o 
  -4  -5   4        1.35        0.42      7.12 o 
  -3  -5   4      320.70      329.30     23.72 o 
  -2  -5   4     8173.96     8404.52    122.25 o 
  -1  -5   4     7286.37     7067.98    178.37 o 
   0  -5   4     4915.35     4809.48     82.88 o 
   1  -5   4     3869.52     3886.34     59.96 o 
   2  -5   4     2364.34     2537.34     46.14 o 
   3  -5   4      741.84      750.82     24.23 o 
   4  -5   4      494.07      468.84     23.21 o 
   5  -5   4       10.15       10.36     18.74 o 
   6  -5   4     1869.40     1891.39     65.16 o 
   7  -5   4     1946.68     1929.80     83.77 o 
   8  -5   4      496.18      470.69     64.80 o 
   9  -5   4      178.68      136.34     42.64 o 
  -9  -4   4      730.96      658.26     94.45 o 
  -8  -4   4     1446.37     1468.91     69.39 o 
  -7  -4   4     1194.17     1184.43     80.22 o 
  -6  -4   4       56.89       26.01     14.23 o 
  -5  -4   4      275.07      258.80     19.63 o 
  -4  -4   4       12.85       10.38      8.39 o 
  -3  -4   4       44.17       75.75     14.83 o 
  -2  -4   4     1970.83     1876.08     32.84 o 
  -1  -4   4     6713.29     6642.35    189.94 o 
   0  -4   4     3064.02     3193.72     58.27 o 
   1  -4   4     6734.02     6974.05     93.15 o 
   2  -4   4     1775.64     1860.06     31.35 o 
   3  -4   4      360.48      365.90     15.45 o 
   4  -4   4     2403.38     2405.09     57.75 o 
   5  -4   4     1319.78     1337.63     50.72 o 
   6  -4   4      748.96      781.08    114.17 o 
   7  -4   4     1082.19     1002.18     72.36 o 
   8  -4   4       11.63       13.01     36.92 o 
   9  -4   4        4.78        5.23     34.01 o 
  -9  -3   4      146.08      102.78     49.08 o 
  -8  -3   4      105.56       69.17     31.29 o 
  -7  -3   4      285.24      291.77     29.56 o 
  -6  -3   4     1120.82     1213.04    105.27 o 
  -5  -3   4     1215.72     1223.01     38.40 o 
  -4  -3   4       85.30       86.65      9.19 o 
  -3  -3   4     1207.65     1195.26     30.10 o 
  -2  -3   4     2191.39     2042.43     36.46 o 
  -1  -3   4       39.83       30.25      2.68 o 
   0  -3   4      929.15      942.33     25.06 o 
   1  -3   4      879.82      892.26     21.05 o 
   2  -3   4     4222.12     4197.21     59.23 o 
   3  -3   4     2058.13     1933.65     40.68 o 
   4  -3   4     3862.67     3992.81     77.43 o 
   5  -3   4     5242.18     5332.64    120.84 o 
   6  -3   4      656.99      675.38     37.87 o 
   7  -3   4       80.36      114.81     24.95 o 
   8  -3   4      132.90      126.99     33.13 o 
   9  -3   4        1.49      -31.12     31.12 o 
  -9  -2   4       15.19       26.28     27.71 o 
  -8  -2   4     1410.98     1413.12     69.31 o 
  -7  -2   4     2273.77     2313.38    106.76 o 
  -6  -2   4      885.22      931.02     56.64 o 
  -5  -2   4      975.68     1052.53     36.19 o 
  -4  -2   4     2931.37     2960.43     53.96 o 
  -3  -2   4     8556.46     8780.11    234.42 o 
  -2  -2   4     2294.60     2332.56     63.31 o 
  -1  -2   4     2666.39     2706.19     43.44 o 
   0  -2   4      485.01      536.79     15.81 o 
   1  -2   4     1036.95     1160.31     20.44 o 
   2  -2   4     1466.40     1387.55     36.62 o 
   3  -2   4     3454.75     3572.35     57.36 o 
   4  -2   4     3917.32     3783.61     97.42 o 
   5  -2   4     3103.23     3163.16     88.68 o 
   6  -2   4      977.39     1009.74     46.55 o 
   7  -2   4       10.57       46.57     27.16 o 
   8  -2   4      143.04      123.44     30.23 o 
   9  -2   4      320.73      207.95     44.13 o 
  -9  -1   4       46.75       -3.57     32.85 o 
  -8  -1   4     1939.24     2082.58     91.07 o 
  -7  -1   4     1477.02     1476.77     69.10 o 
  -6  -1   4       15.61       28.16     20.97 o 
  -5  -1   4     1411.76     1472.91     44.03 o 
  -4  -1   4     4133.43     4191.37     69.33 o 
  -3  -1   4       23.58       27.97      8.28 o 
  -2  -1   4     5336.91     5070.81     81.78 o 
  -1  -1   4     1701.67     1769.15     36.32 o 
   0  -1   4       95.07       87.57      6.23 o 
   1  -1   4     5228.79     5293.33     72.15 o 
   2  -1   4     3137.55     3003.34     45.91 o 
   3  -1   4        1.45        8.95      6.39 o 
   4  -1   4     1258.47     1199.89     72.06 o 
   5  -1   4      489.23      452.16     48.49 o 
   6  -1   4     2111.81     2156.52     69.62 o 
   7  -1   4      247.41      287.00     30.92 o 
   8  -1   4      451.85      430.59     45.48 o 
   9  -1   4      733.24      886.80     63.63 o 
  -9   0   4      827.06      715.73     57.97 o 
  -8   0   4      267.33      240.84     33.31 o 
  -7   0   4       13.36       -5.44     22.09 o 
  -6   0   4      700.33      697.79     34.58 o 
  -5   0   4       15.46       18.00     13.55 o 
  -4   0   4     4042.49     4132.65     64.27 o 
  -3   0   4     6058.82     5652.29     83.84 o 
  -2   0   4     4061.55     3978.68     62.57 o 
  -1   0   4        4.41        4.24      8.90 o 
   0   0   4      101.35      133.35     10.69 o 
   1   0   4     1314.60     1190.30     22.69 o 
   2   0   4     7549.10     7681.87    107.99 o 
   3   0   4     2689.36     2955.63     82.74 o 
   4   0   4      498.85      451.27     32.47 o 
   5   0   4     2228.49     2158.94    103.35 o 
   6   0   4     1166.80     1309.39     50.11 o 
   7   0   4      173.52      151.67     32.49 o 
   8   0   4      945.06     1043.58     52.44 o 
   9   0   4      992.66     1094.07    180.15 o 
  -9   1   4      654.24      666.64     57.54 o 
  -8   1   4      253.35      243.48     34.46 o 
  -7   1   4      692.04      715.35     45.22 o 
  -6   1   4      597.42      530.06     37.51 o 
  -5   1   4     1353.04     1429.54     73.99 o 
  -4   1   4     8410.45     8497.45    124.06 o 
  -3   1   4     1372.71     1409.15     30.54 o 
  -2   1   4      216.51      247.41     22.39 o 
  -1   1   4     8427.86     8235.67    153.46 o 
   0   1   4     1218.75     1205.29     32.08 o 
   1   1   4      260.41      208.62      9.37 o 
   2   1   4      789.28      768.38     20.17 o 
   3   1   4      559.87      589.86     16.53 o 
   4   1   4     1308.21     1279.68     30.01 o 
   5   1   4      188.15      204.70     29.65 o 
   6   1   4       13.16       23.51     11.01 o 
   7   1   4     1687.65     1727.97    114.32 o 
   8   1   4     1061.84     1116.34     53.21 o 
   9   1   4       28.27        6.49     50.26 o 
  -9   2   4      145.05      116.07     34.46 o 
  -8   2   4       28.01       25.76     43.00 o 
  -7   2   4      190.39      229.62     41.52 o 
  -6   2   4      235.66      201.68     24.05 o 
  -5   2   4     4340.86     4398.44    227.45 o 
  -4   2   4     2932.51     3048.21     60.68 o 
  -3   2   4      363.70      349.22     16.17 o 
  -2   2   4      710.35      634.38     18.30 o 
  -1   2   4      264.02      310.28     14.55 o 
   0   2   4     1457.87     1241.09     30.35 o 
   1   2   4     7951.36     7940.32    165.47 o 
   2   2   4    12725.45    13734.00    180.43 o 
   3   2   4     3935.88     3971.20     60.54 o 
   4   2   4      598.55      559.55     18.50 o 
   5   2   4      839.11      864.10     28.47 o 
   6   2   4     1050.61      992.65     37.45 o 
   7   2   4      774.83      822.85     41.58 o 
   8   2   4       14.11       14.88     35.59 o 
   9   2   4       72.25       17.29     47.06 o 
  -9   3   4      828.40      803.88     65.21 o 
  -8   3   4       29.16       16.22     25.16 o 
  -7   3   4      282.58      264.42     32.45 o 
  -6   3   4     5557.81     5540.59    150.05 o 
  -5   3   4     5625.23     5495.27    125.19 o 
  -4   3   4     3771.30     3768.36    113.13 o 
  -3   3   4     2614.64     2836.66     55.31 o 
  -2   3   4       29.81       42.43      9.40 o 
  -1   3   4      290.77      269.54     12.68 o 
   0   3   4     1140.22     1092.48     24.02 o 
   1   3   4     1799.05     1795.90     35.71 o 
   2   3   4     2263.85     2187.67     37.69 o 
   3   3   4     6203.26     6282.76    107.94 o 
   4   3   4     2457.46     2517.39     79.33 o 
   5   3   4     1689.01     1717.53     69.54 o 
   6   3   4     1873.03     1839.55     56.94 o 
   7   3   4        5.25      -10.35     13.70 o 
   8   3   4      472.43      422.31     43.89 o 
  -9   4   4      176.71      170.01     37.48 o 
  -8   4   4      839.79      731.22     51.97 o 
  -7   4   4     1040.83     1026.47     52.95 o 
  -6   4   4     2398.30     2480.17     84.40 o 
  -5   4   4      837.81      795.83     44.63 o 
  -4   4   4        6.43       35.21     20.60 o 
  -3   4   4     1255.49     1249.42     49.97 o 
  -2   4   4      737.19      834.69     24.42 o 
  -1   4   4      253.73      211.35     11.65 o 
   0   4   4      773.25      829.34     61.09 o 
   1   4   4     8651.04     8776.30    141.60 o 
   2   4   4     1772.41     1680.13     28.26 o 
   3   4   4      592.96      610.97     20.75 o 
   4   4   4      220.25      249.47     15.66 o 
   5   4   4       30.91       31.25     12.01 o 
   6   4   4     1471.32     1593.40    120.84 o 
   7   4   4     1190.13     1219.19    141.90 o 
   8   4   4      418.71      416.43     70.53 o 
  -9   5   4       25.44       20.87     64.94 o 
  -8   5   4      685.15      680.67     64.82 o 
  -7   5   4      836.14      816.89     71.62 o 
  -6   5   4      101.39      125.32     41.52 o 
  -5   5   4      539.02      616.88     85.41 o 
  -4   5   4      379.28      367.48     53.38 o 
  -3   5   4      582.92      562.76     27.18 o 
  -2   5   4     5404.43     5389.35    103.58 o 
  -1   5   4     2243.82     2189.30     44.85 o 
   0   5   4     3141.91     2972.33     56.57 o 
   1   5   4     2893.79     2780.41    101.27 o 
   2   5   4      305.06      298.42     17.85 o 
   3   5   4     1156.57     1143.30     30.65 o 
   4   5   4       93.35       77.53     13.38 o 
   5   5   4       88.79       94.01     17.12 o 
   6   5   4     1221.73     1235.98     55.10 o 
   7   5   4     1387.11     1458.43    104.24 o 
   8   5   4      410.24      365.06     66.13 o 
  -8   6   4      364.17      354.80     51.50 o 
  -7   6   4        3.16      -12.94     26.37 o 
  -6   6   4      166.07      157.68     61.24 o 
  -5   6   4       13.71        5.39     22.78 o 
  -4   6   4     1147.70     1313.03     55.37 o 
  -3   6   4     3236.97     3254.90     78.65 o 
  -2   6   4     3800.39     3815.84     91.56 o 
  -1   6   4     3944.42     4027.66     82.75 o 
   0   6   4      268.72      251.02     24.91 o 
   1   6   4        3.41       10.38      5.63 o 
   2   6   4      299.45      266.22     44.48 o 
   3   6   4       78.42       76.97     24.02 o 
   4   6   4       87.12       90.92     15.36 o 
   5   6   4     1990.98     1999.93     67.78 o 
   6   6   4     1570.27     1565.07     66.82 o 
   7   6   4       27.90       10.17     49.23 o 
  -8   7   4      207.32      126.72     42.66 o 
  -7   7   4      109.50      122.39     37.22 o 
  -6   7   4       51.53       14.12     48.93 o 
  -5   7   4      160.95      136.79     24.77 o 
  -4   7   4      393.72      375.29     51.15 o 
  -3   7   4      866.58      906.09     50.71 o 
  -2   7   4      110.42      109.96     17.06 o 
  -1   7   4       84.18       60.46     17.79 o 
   0   7   4       88.74       94.14     17.64 o 
   1   7   4     1293.79     1304.42     62.27 o 
   2   7   4      202.58      192.14      8.69 o 
   3   7   4       87.52       78.84     13.20 o 
   4   7   4     2764.20     2815.31     81.25 o 
   5   7   4     1662.25     1615.34     75.66 o 
   6   7   4        4.75      -23.58     78.29 o 
   7   7   4        2.00      -67.02     67.02 o 
  -8   8   4      434.98      362.24     72.21 o 
  -7   8   4      258.80      251.88     47.32 o 
  -6   8   4      156.47      208.64     33.96 o 
  -5   8   4     1800.51     2117.13     83.40 o 
  -4   8   4     1414.14     1562.41     66.01 o 
  -3   8   4       25.71        2.97     23.58 o 
  -2   8   4       44.44       37.26     13.30 o 
  -1   8   4     1022.92     1043.49     34.53 o 
   0   8   4     1764.00     1823.88     52.35 o 
   1   8   4     1662.96     1650.49    107.05 o 
   2   8   4     3077.42     3035.77     59.88 o 
   3   8   4     2597.07     2683.57     68.21 o 
   4   8   4      329.64      320.49     37.36 o 
   5   8   4        4.52        1.62     29.65 o 
   6   8   4        3.62       19.71     30.66 o 
   7   8   4        6.16      -44.19     65.24 o 
  -7   9   4      566.01      510.02    139.08 o 
  -6   9   4      102.61       92.18     43.32 o 
  -5   9   4      312.56      304.75     39.43 o 
  -4   9   4      839.13      777.53     49.42 o 
  -3   9   4      170.10      117.72     22.99 o 
  -2   9   4      878.98      902.15     58.72 o 
  -1   9   4      110.78      115.80     16.98 o 
   0   9   4      210.35      209.55     29.65 o 
   1   9   4      938.45      938.64     33.63 o 
   2   9   4     1025.20     1039.40     59.61 o 
   3   9   4       56.63        0.80     31.36 o 
   4   9   4      102.02      121.35     37.60 o 
   5   9   4      233.09      180.16     37.84 o 
   6   9   4       41.37        9.98     33.72 o 
  -6  10   4       65.02       79.75     38.25 o 
  -5  10   4      203.81       85.54     39.89 o 
  -4  10   4      104.55      139.61     37.36 o 
  -3  10   4       24.07       32.70     21.26 o 
  -2  10   4     1407.41     1476.31     67.13 o 
  -1  10   4      958.49     1084.93     48.96 o 
   0  10   4      839.33      926.41     38.56 o 
   1  10   4     1013.83     1011.49     46.65 o 
   2  10   4      224.52      164.09    116.84 o 
   3  10   4      169.02      183.78     54.56 o 
   4  10   4     1635.46     1614.51    160.88 o 
   5  10   4      513.35      391.45     49.02 o 
  -6  11   4       62.39      120.01     57.34 o 
  -5  11   4      889.15      854.43     78.61 o 
  -4  11   4     1761.87     1743.98     88.21 o 
  -3  11   4      755.79      758.37     61.37 o 
  -2  11   4      295.91      319.08     40.33 o 
  -1  11   4      359.78      356.19     35.97 o 
   0  11   4      344.19      255.77     71.47 o 
   1  11   4      188.31      167.15     30.77 o 
   2  11   4       53.88       87.80     32.15 o 
   3  11   4       76.89      134.90     36.15 o 
   4  11   4      102.48       79.09     29.63 o 
  -5  12   4      437.49      445.13     64.49 o 
  -4  12   4      374.28      428.85    141.45 o 
  -3  12   4       54.49       65.74     32.34 o 
  -2  12   4       38.99       10.69     26.99 o 
  -1  12   4       23.24       26.69     29.95 o 
   0  12   4       18.34       35.88     41.81 o 
   1  12   4      109.30      145.49     51.90 o 
   2  12   4      811.45      842.87     67.35 o 
   3  12   4      230.40      245.12     42.96 o 
  -3  13   4        5.58       23.43     46.85 o 
  -2  13   4       58.49      -35.88     59.31 o 
  -1  13   4      245.95      234.27     50.12 o 
   0  13   4      820.08      717.12     70.46 o 
   1  13   4     1563.61     1667.10     99.25 o 
  -2 -14   5       93.12       14.83     56.34 o 
  -1 -14   5       48.86      -29.65     77.10 o 
   0 -14   5      103.24       94.89     36.18 o 
   1 -14   5      312.48      317.01     54.27 o 
   2 -14   5      509.34      344.88     83.03 o 
   3 -14   5      274.30      323.88     49.37 o 
  -3 -13   5      167.64      157.60     64.94 o 
  -2 -13   5      103.54       64.94     41.22 o 
  -1 -13   5      347.46      317.01     50.41 o 
   0 -13   5      564.78      421.39     55.75 o 
   1 -13   5      340.82      352.89     73.54 o 
   2 -13   5       67.71       91.01     36.92 o 
   3 -13   5       12.07      -18.73     25.22 o 
   4 -13   5       74.56       -7.53    114.02 o 
  -5 -12   5      104.94      166.66     95.49 o 
  -4 -12   5        0.04      -11.03     67.91 o 
  -3 -12   5      683.53      630.50     62.72 o 
  -2 -12   5     2153.28     2248.93    100.09 o 
  -1 -12   5     1620.47     1781.06    105.87 o 
   0 -12   5       80.57       32.62     29.95 o 
   1 -12   5      332.92      323.71     27.68 o 
   2 -12   5      649.17      703.28     55.46 o 
   3 -12   5        0.35        9.16     23.10 o 
   4 -12   5      243.35      210.65     43.06 o 
   5 -12   5      712.65      669.23     74.35 o 
  -5 -11   5       12.80       49.88     47.60 o 
  -4 -11   5      176.35      191.68     43.22 o 
  -3 -11   5     1291.43     1476.55    124.99 o 
  -2 -11   5     1863.25     1854.29     85.26 o 
  -1 -11   5      152.36      160.18     25.52 o 
   0 -11   5      744.63      744.33     56.34 o 
   1 -11   5     1820.20     1899.63     98.16 o 
   2 -11   5      142.29      166.70     28.53 o 
   3 -11   5      242.01      195.54     33.39 o 
   4 -11   5      665.14      617.68     57.44 o 
   5 -11   5      468.64      620.24     70.59 o 
   6 -11   5      176.20      137.50     51.15 o 
  -6 -10   5        4.58       33.06     41.37 o 
  -5 -10   5      113.64      107.18     77.40 o 
  -4 -10   5      203.35      191.18     41.80 o 
  -3 -10   5      265.15      208.32     58.12 o 
  -2 -10   5      174.96      159.05     41.81 o 
  -1 -10   5     1343.83     1292.44     87.33 o 
   0 -10   5        0.20      -17.50     20.46 o 
   1 -10   5       13.62        5.80     10.23 o 
   2 -10   5      938.91      915.26     37.21 o 
   3 -10   5     4753.01     5054.26    150.70 o 
   4 -10   5     1377.89     1244.59     64.57 o 
   5 -10   5       85.44       59.83     25.58 o 
   6 -10   5       28.63       39.47     36.92 o 
   7 -10   5        1.46      -15.54     35.13 o 
  -7  -9   5      394.02      404.22     78.44 o 
  -6  -9   5      944.65     1052.18    112.39 o 
  -5  -9   5     1592.58     1663.73     70.58 o 
  -4  -9   5      992.71      917.34     93.41 o 
  -3  -9   5        1.21      -17.74     17.74 o 
  -2  -9   5     1034.79     1000.47     63.02 o 
  -1  -9   5      339.39      285.21     33.95 o 
   0  -9   5      777.48      766.76     25.65 o 
   1  -9   5     3107.03     3194.72     79.69 o 
   2  -9   5     2483.61     2667.34     68.85 o 
   3  -9   5     1981.00     1917.18     67.50 o 
   4  -9   5     1446.13     1411.81     60.53 o 
   5  -9   5      422.52      379.35     41.53 o 
   6  -9   5      400.05      385.14     69.39 o 
   7  -9   5      123.34       53.60     32.85 o 
  -7  -8   5     1097.05     1057.98     66.50 o 
  -6  -8   5     1387.09     1539.98    113.58 o 
  -5  -8   5      432.82      476.42     57.38 o 
  -4  -8   5        3.44        4.53      8.78 o 
  -3  -8   5       70.72       78.90     25.44 o 
  -2  -8   5       20.60       12.06     13.52 o 
  -1  -8   5      181.26      212.06     20.79 o 
   0  -8   5      270.45      253.18      9.16 o 
   1  -8   5     1869.86     1899.33     42.09 o 
   2  -8   5     1008.57      994.33     35.88 o 
   3  -8   5      408.70      385.08     22.57 o 
   4  -8   5      713.95      756.01     70.13 o 
   5  -8   5      675.59      673.57     58.42 o 
   6  -8   5       62.63       59.09     23.17 o 
   7  -8   5      801.43      882.38     57.14 o 
   8  -8   5      418.47      379.54     61.11 o 
  -8  -7   5      613.93      703.41     60.71 o 
  -7  -7   5     1065.57      993.72     65.31 o 
  -6  -7   5      133.72      135.25     27.02 o 
  -5  -7   5      109.38       98.42     16.31 o 
  -4  -7   5      855.17      816.57     26.17 o 
  -3  -7   5     1029.80     1055.33     23.63 o 
  -2  -7   5      525.67      538.55     38.19 o 
  -1  -7   5     1990.29     1922.15     31.98 o 
   0  -7   5      772.64      713.79     20.23 o 
   1  -7   5     1838.88     1930.18     64.35 o 
   2  -7   5      402.88      448.84     21.28 o 
   3  -7   5      359.85      396.75     43.74 o 
   4  -7   5        0.50       19.82     18.67 o 
   5  -7   5      313.00      364.92     34.25 o 
   6  -7   5     1614.08     1722.33     68.67 o 
   7  -7   5     1678.18     1846.15    100.68 o 
   8  -7   5      570.02      526.86     50.30 o 
  -8  -6   5      236.50      246.85     37.88 o 
  -7  -6   5      153.52      179.97     30.13 o 
  -6  -6   5      218.21      283.26     25.25 o 
  -5  -6   5     2885.81     2968.73    140.12 o 
  -4  -6   5     1444.62     1447.03     37.22 o 
  -3  -6   5     1701.97     1585.09     35.20 o 
  -2  -6   5     4854.84     4836.74    143.83 o 
  -1  -6   5     1476.59     1414.10     38.85 o 
   0  -6   5      884.38      775.66     21.08 o 
   1  -6   5        0.21       10.98      7.27 o 
   2  -6   5      176.00      195.92     19.42 o 
   3  -6   5      212.75      194.36     15.49 o 
   4  -6   5      138.33      133.87     18.01 o 
   5  -6   5       32.82       33.90     29.51 o 
   6  -6   5      212.69      211.47     27.25 o 
   7  -6   5      357.80      376.68     40.63 o 
   8  -6   5      177.32      152.91     35.44 o 
  -8  -5   5        9.23       72.65     41.81 o 
  -7  -5   5      376.24      365.71     39.82 o 
  -6  -5   5      166.69      175.39     19.40 o 
  -5  -5   5      182.33      170.43     17.55 o 
  -4  -5   5      267.73      251.45     33.51 o 
  -3  -5   5      493.07      474.44     15.09 o 
  -2  -5   5     4697.57     4719.69     93.56 o 
  -1  -5   5      524.49      493.99     14.23 o 
   0  -5   5     1691.94     1741.97     56.49 o 
   1  -5   5     2087.41     2127.81     42.55 o 
   2  -5   5      718.03      649.72     30.54 o 
   3  -5   5       20.57       21.05      9.26 o 
   4  -5   5     1246.65     1249.84     39.43 o 
   5  -5   5     1399.13     1486.93     51.84 o 
   6  -5   5       37.56       60.39     28.02 o 
   7  -5   5       58.83       56.22     25.06 o 
   8  -5   5       96.31       90.25     32.15 o 
  -9  -4   5       16.92       -8.84    172.29 o 
  -8  -4   5     1538.60     1499.43     71.58 o 
  -7  -4   5     1067.52     1188.26     53.16 o 
  -6  -4   5        0.95       -3.65     13.51 o 
  -5  -4   5      470.22      502.93     26.78 o 
  -4  -4   5     2303.11     2510.56     57.55 o 
  -3  -4   5       67.24       51.76      8.28 o 
  -2  -4   5     1159.82     1139.67     23.01 o 
  -1  -4   5     3340.08     3142.66     51.21 o 
   0  -4   5     4323.96     4105.15     73.10 o 
   1  -4   5     7406.23     7692.53     97.75 o 
   2  -4   5     8524.39     8809.41    114.97 o 
   3  -4   5      434.73      365.25     38.25 o 
   4  -4   5     3432.90     3379.85     91.78 o 
   5  -4   5     2576.48     2709.30    121.73 o 
   6  -4   5     1194.05     1165.69     51.21 o 
   7  -4   5      896.10      934.75     50.28 o 
   8  -4   5       59.14       62.83     31.24 o 
   9  -4   5      113.28       66.10     66.43 o 
  -9  -3   5      855.73      839.29     65.82 o 
  -8  -3   5     1801.99     1992.64     82.33 o 
  -7  -3   5      613.51      540.28     38.52 o 
  -6  -3   5      813.74      860.44     52.49 o 
  -5  -3   5     3343.33     3449.46     82.89 o 
  -4  -3   5       17.35       45.88     11.86 o 
  -3  -3   5     2315.90     2343.75     40.99 o 
  -2  -3   5     1777.50     1638.93     29.55 o 
  -1  -3   5     1312.44     1252.97     26.99 o 
   0  -3   5     1245.70     1269.07     28.70 o 
   1  -3   5       24.60       33.06      4.19 o 
   2  -3   5     3080.73     2974.62     45.70 o 
   3  -3   5     6093.81     6224.63     90.48 o 
   4  -3   5        2.82       -1.41     10.59 o 
   5  -3   5       79.98       59.53     17.82 o 
   6  -3   5      194.44      182.04     30.54 o 
   7  -3   5      644.20      562.29     52.09 o 
   8  -3   5       48.23       18.14     30.56 o 
   9  -3   5      163.55      172.93     41.87 o 
  -9  -2   5      930.93      911.34     63.89 o 
  -8  -2   5      163.67      162.33     53.82 o 
  -7  -2   5       33.48        6.80     21.50 o 
  -6  -2   5      149.30      121.35     22.03 o 
  -5  -2   5       70.50       38.41     17.85 o 
  -4  -2   5      538.18      532.49     22.93 o 
  -3  -2   5     6591.04     6978.33    102.34 o 
  -2  -2   5     8412.34     8892.45    143.97 o 
  -1  -2   5     1210.98     1230.71     59.90 o 
   0  -2   5       13.26       11.12     10.38 o 
   1  -2   5     3451.87     3512.77     52.36 o 
   2  -2   5        9.06       -0.52      4.98 o 
   3  -2   5     3621.56     3647.39     55.23 o 
   4  -2   5     5796.98     5928.85    109.47 o 
   5  -2   5     2939.70     2894.84     82.82 o 
   6  -2   5       59.62       32.86     45.82 o 
   7  -2   5      883.39      953.51     55.56 o 
   8  -2   5     1616.18     1789.80    137.75 o 
   9  -2   5      191.63      149.59     37.63 o 
  -9  -1   5       47.26       73.09     37.24 o 
  -8  -1   5        0.01       -7.20     27.86 o 
  -7  -1   5       99.65       86.26     24.72 o 
  -6  -1   5      344.34      341.95     30.49 o 
  -5  -1   5     3493.64     3412.76     85.11 o 
  -4  -1   5     6904.47     6742.30    128.64 o 
  -3  -1   5     6688.61     6926.77    104.47 o 
  -2  -1   5    12904.03    13251.08    185.58 o 
  -1  -1   5     3205.30     3082.79     58.04 o 
   0  -1   5       50.50       58.08      7.59 o 
   1  -1   5      503.70      585.38     15.75 o 
   2  -1   5      141.70       86.83      5.48 o 
   3  -1   5     3861.79     3809.07     67.32 o 
   4  -1   5      781.77      711.77     56.64 o 
   5  -1   5      561.07      582.43     44.19 o 
   6  -1   5     1892.22     1825.49     68.83 o 
   7  -1   5     1972.61     2024.82    107.79 o 
   8  -1   5      552.30      482.54     47.07 o 
   9  -1   5       56.82       34.02     34.31 o 
  -9   0   5        0.10      -19.31     29.46 o 
  -8   0   5       96.63      100.89     80.07 o 
  -7   0   5       97.82       43.10     20.97 o 
  -6   0   5      279.74      242.90     53.23 o 
  -5   0   5     4249.06     4136.62     90.81 o 
  -4   0   5     3217.76     3171.60     63.32 o 
  -3   0   5     4029.46     4092.04     65.34 o 
  -2   0   5     3941.27     4044.06     70.83 o 
  -1   0   5        4.21        6.31     11.25 o 
   0   0   5       99.62      124.36     20.91 o 
   1   0   5       19.09        4.13      4.98 o 
   2   0   5     1752.87     1731.16     32.08 o 
   3   0   5     1343.19     1227.31     47.74 o 
   4   0   5      504.05      572.72     20.51 o 
   5   0   5      119.84      127.46     12.16 o 
   6   0   5      510.11      502.01     29.27 o 
   7   0   5        3.26       -3.34     13.72 o 
   8   0   5      303.81      314.27     43.44 o 
   9   0   5      539.26      479.61     53.36 o 
  -9   1   5       26.61       43.05     66.28 o 
  -8   1   5       10.76       29.59     25.27 o 
  -7   1   5      166.61      207.87     27.15 o 
  -6   1   5      233.58      245.04     32.03 o 
  -5   1   5      557.54      527.83     29.85 o 
  -4   1   5     1146.90     1145.87     31.92 o 
  -3   1   5       18.82       20.10      9.26 o 
  -2   1   5     2358.25     2330.96     55.16 o 
  -1   1   5      111.42       86.98      9.24 o 
   0   1   5       32.13       15.06     11.86 o 
   1   1   5     8360.77     8434.85    134.30 o 
   2   1   5    20680.38    20794.63    298.47 o 
   3   1   5      946.10      895.43     25.36 o 
   4   1   5       42.64       55.53     14.83 o 
   5   1   5       19.57       16.31      9.26 o 
   6   1   5      154.92      190.32     19.43 o 
   7   1   5      311.09      307.74     84.52 o 
   8   1   5      802.41      758.13     56.18 o 
   9   1   5      321.70      336.92    108.54 o 
  -9   2   5       74.37       27.25     73.99 o 
  -8   2   5     1441.23     1614.80    139.67 o 
  -7   2   5     1301.70     1372.28     71.68 o 
  -6   2   5      887.72      820.21     40.83 o 
  -5   2   5      543.00      479.93     43.00 o 
  -4   2   5       39.08       53.24     17.79 o 
  -3   2   5       63.17       69.74      9.32 o 
  -2   2   5     2337.25     2491.20     54.27 o 
  -1   2   5     7285.65     7891.86    137.06 o 
   0   2   5     4566.76     4444.13    120.10 o 
   1   2   5    19079.32    18630.97    273.32 o 
   2   2   5     1717.23     1641.45     29.40 o 
   3   2   5      882.41      848.12     42.26 o 
   4   2   5      217.19      212.46     12.28 o 
   5   2   5      213.71      204.21     16.01 o 
   6   2   5      419.76      420.49     25.42 o 
   7   2   5      434.83      429.44     32.15 o 
   8   2   5      424.17      360.30     40.26 o 
  -9   3   5      844.07      777.39     62.27 o 
  -8   3   5     2018.49     2050.70     88.80 o 
  -7   3   5      103.09       81.90     71.47 o 
  -6   3   5     1014.67      877.66    109.43 o 
  -5   3   5      552.04      495.31     35.93 o 
  -4   3   5      395.80      396.31     66.57 o 
  -3   3   5     1045.06      982.49     27.74 o 
  -2   3   5       41.75       69.87     10.58 o 
  -1   3   5     1578.29     1360.65     36.37 o 
   0   3   5     3301.35     3267.89     68.76 o 
   1   3   5      111.95      129.21     12.67 o 
   2   3   5      555.76      513.16     20.07 o 
   3   3   5     1143.17     1102.42     63.76 o 
   4   3   5       42.19       63.60      9.33 o 
   5   3   5      577.77      639.79     58.27 o 
   6   3   5     2505.34     2709.51     79.18 o 
   7   3   5     1012.00     1067.74    147.09 o 
   8   3   5      126.42      134.68     34.91 o 
  -9   4   5       12.47        5.70     25.15 o 
  -8   4   5       27.76       60.80     43.15 o 
  -7   4   5      246.94      245.46     36.30 o 
  -6   4   5      281.90      249.40     30.93 o 
  -5   4   5     2340.46     2405.12     87.88 o 
  -4   4   5     2353.23     2366.74     76.22 o 
  -3   4   5      511.74      520.98     34.70 o 
  -2   4   5     6892.31     7048.35    119.46 o 
  -1   4   5     4051.25     3948.63     70.11 o 
   0   4   5      567.00      541.42     19.87 o 
   1   4   5     1910.71     1755.39     43.85 o 
   2   4   5      104.76       91.42     11.47 o 
   3   4   5       28.55       17.13      9.04 o 
   4   4   5     2268.15     2317.97     59.14 o 
   5   4   5     3271.70     3442.17     74.36 o 
   6   4   5      652.48      689.48     36.88 o 
   7   4   5      719.48      642.24    106.02 o 
   8   4   5      215.27      191.51     48.04 o 
  -9   5   5       35.14      -53.38     65.24 o 
  -8   5   5      287.11      242.92     53.23 o 
  -7   5   5      505.92      388.18     65.83 o 
  -6   5   5      596.48      676.10     70.28 o 
  -5   5   5     1797.82     1948.26     77.27 o 
  -4   5   5     3070.35     3225.50    105.14 o 
  -3   5   5     2590.62     2613.37    108.24 o 
  -2   5   5     1341.40     1389.26     39.81 o 
  -1   5   5       11.94        7.07     14.68 o 
   0   5   5     1195.21     1237.84     31.05 o 
   1   5   5      712.04      659.28     29.78 o 
   2   5   5        3.16        9.34     19.28 o 
   3   5   5      891.65      908.71     33.06 o 
   4   5   5     2151.24     2105.97     56.38 o 
   5   5   5        0.48        5.57      9.33 o 
   6   5   5      316.23      311.41     29.56 o 
   7   5   5      217.89      177.50     70.28 o 
   8   5   5      172.65      221.20    129.44 o 
  -8   6   5      491.84      419.88     66.28 o 
  -7   6   5      694.72      622.71    170.66 o 
  -6   6   5      642.52      664.03     53.84 o 
  -5   6   5        0.48       14.18     23.50 o 
  -4   6   5       86.79       97.14     27.10 o 
  -3   6   5      168.21      146.81     32.62 o 
  -2   6   5      825.01      856.83     30.35 o 
  -1   6   5     1365.11     1334.51     71.32 o 
   0   6   5      983.68      979.55     51.45 o 
   1   6   5     1508.14     1596.35    139.38 o 
   2   6   5     2773.11     2916.59     71.97 o 
   3   6   5      403.21      377.58     23.15 o 
   4   6   5        0.36        1.20      8.19 o 
   5   6   5       69.69       79.77     35.59 o 
   6   6   5      621.07      597.02     48.38 o 
   7   6   5      312.81      268.88     54.48 o 
  -8   7   5      530.76      590.66     69.55 o 
  -7   7   5       78.81      107.72     38.55 o 
  -6   7   5      386.07      431.69     54.35 o 
  -5   7   5      254.47      178.26     53.08 o 
  -4   7   5      116.68      117.33     24.39 o 
  -3   7   5        4.95        8.45     14.38 o 
  -2   7   5     2867.20     3063.87     72.07 o 
  -1   7   5     6137.35     6472.17    128.36 o 
   0   7   5     1659.74     1717.89     47.50 o 
   1   7   5     2507.57     2582.93     72.40 o 
   2   7   5     2107.64     2130.14     82.74 o 
   3   7   5      507.71      456.69     35.88 o 
   4   7   5       30.95       20.07     32.62 o 
   5   7   5      318.79      254.58     38.40 o 
   6   7   5      198.48      191.44     76.95 o 
   7   7   5      515.00      442.68     63.96 o 
  -7   8   5      161.41      172.69     41.08 o 
  -6   8   5      100.62      126.27     49.08 o 
  -5   8   5      100.86       63.83     34.25 o 
  -4   8   5       54.42       96.61     25.72 o 
  -3   8   5     2635.20     2843.36     93.27 o 
  -2   8   5     1994.64     2107.36     54.79 o 
  -1   8   5       71.32       71.17     12.58 o 
   0   8   5       28.07       15.42     17.79 o 
   1   8   5      393.32      383.58     32.62 o 
   2   8   5       55.72       48.52     35.44 o 
   3   8   5     1196.04     1293.52     59.07 o 
   4   8   5      436.20      518.92     87.33 o 
   5   8   5      213.69      123.76     43.00 o 
   6   8   5      276.94      147.10     47.44 o 
  -7   9   5       95.92       85.99     38.43 o 
  -6   9   5       27.94       40.81     43.26 o 
  -5   9   5     1212.95     1229.55     66.47 o 
  -4   9   5     1648.96     1782.02    141.90 o 
  -3   9   5      304.24      261.38     33.81 o 
  -2   9   5      228.30      232.50     21.18 o 
  -1   9   5       75.77       73.87     13.55 o 
   0   9   5      109.14      100.92     19.28 o 
   1   9   5       19.53       21.75     15.49 o 
   2   9   5     1544.73     1537.61    154.06 o 
   3   9   5     2376.49     2499.82    194.98 o 
   4   9   5      915.77      930.77     68.61 o 
   5   9   5      980.27      993.63     79.93 o 
   6   9   5      258.93      270.45     64.35 o 
  -6  10   5      802.05      810.90     94.89 o 
  -5  10   5     1926.51     1934.98    115.95 o 
  -4  10   5     1841.55     1920.08     93.51 o 
  -3  10   5       65.29       44.44     34.10 o 
  -2  10   5       17.60       42.05     20.79 o 
  -1  10   5      351.75      361.98     46.11 o 
   0  10   5      202.66      114.40     18.79 o 
   1  10   5      531.94      500.76     48.56 o 
   2  10   5      716.96      754.29     78.88 o 
   3  10   5      266.07      264.80     44.63 o 
   4  10   5      393.30      455.84     69.84 o 
   5  10   5      291.62      246.14     51.45 o 
  -5  11   5       91.64       74.29     40.85 o 
  -4  11   5        5.42       -6.30     41.78 o 
  -3  11   5        0.07       17.43     38.40 o 
  -2  11   5      149.73      115.70     31.33 o 
  -1  11   5        6.22      -19.25     19.25 o 
   0  11   5      826.34      967.63     67.53 o 
   1  11   5     1150.82     1134.96     80.93 o 
   2  11   5      393.60      293.78     45.48 o 
   3  11   5       14.49       32.24     39.57 o 
   4  11   5       39.63       48.31     33.87 o 
  -4  12   5      103.06      103.69     43.32 o 
  -3  12   5      168.15      177.09     50.56 o 
  -2  12   5      394.14      352.89     61.39 o 
  -1  12   5      373.30      367.42     62.57 o 
   0  12   5      784.92      802.94     71.79 o 
   1  12   5      742.51      668.79     62.84 o 
   2  12   5       59.30       29.63     56.20 o 
   3  12   5       17.67      -29.36     29.36 o 
  -2  13   5      306.16      252.95     62.27 o 
  -1  13   5       37.93       41.22     47.45 o 
   0  13   5       21.83       29.30     42.85 o 
  -2 -14   6      306.43      240.80     77.70 o 
  -1 -14   6      120.54      254.44     88.67 o 
   0 -14   6        0.87      118.62     77.10 o 
   1 -14   6       16.96       76.81     61.98 o 
   2 -14   6       12.12       68.50     65.83 o 
  -3 -13   6     1059.19     1073.17     95.15 o 
  -2 -13   6      411.16      407.40     63.69 o 
  -1 -13   6      253.22      222.71     42.11 o 
   0 -13   6       16.37       35.88     29.95 o 
   1 -13   6        3.78       41.22     35.59 o 
   2 -13   6       15.30       26.95     17.31 o 
   3 -13   6      709.28      634.44     66.27 o 
   4 -13   6     1193.83     1098.47     94.75 o 
  -4 -12   6     1618.28     1429.92     87.13 o 
  -3 -12   6      949.45      928.17     63.27 o 
  -2 -12   6      153.78      158.47     29.01 o 
  -1 -12   6       11.57       15.28     21.68 o 
   0 -12   6        2.75       29.65     23.72 o 
   1 -12   6      134.88      144.66     87.78 o 
   2 -12   6      607.71      699.21     74.73 o 
   3 -12   6      420.73      454.79    127.66 o 
   4 -12   6       78.21        4.86     79.92 o 
   5 -12   6       42.32       81.81     41.08 o 
  -5 -11   6      529.45      588.17     66.91 o 
  -4 -11   6      196.12      158.18     46.03 o 
  -3 -11   6       97.44       89.94     30.27 o 
  -2 -11   6      491.67      467.22    124.99 o 
  -1 -11   6       42.90       31.72     35.59 o 
   0 -11   6       27.28       35.88     17.50 o 
   1 -11   6      878.89      948.74     51.22 o 
   2 -11   6     1502.64     1408.61     87.18 o 
   3 -11   6      495.03      444.77     48.76 o 
   4 -11   6       72.22       99.27     44.31 o 
   5 -11   6       13.93       90.56     42.72 o 
   6 -11   6        1.06      -56.87     56.87 o 
  -6 -10   6      730.53      698.88     89.11 o 
  -5 -10   6      238.73      250.14     71.02 o 
  -4 -10   6      115.00       62.71     34.04 o 
  -3 -10   6      474.89      399.63     43.34 o 
  -2 -10   6     1605.35     1595.03     79.47 o 
  -1 -10   6     1343.28     1226.35     57.81 o 
   0 -10   6     1152.87     1262.50     57.94 o 
   1 -10   6     1817.83     1870.61     62.69 o 
   2 -10   6     1457.37     1405.13     51.68 o 
   3 -10   6        0.13       -0.84     26.36 o 
   4 -10   6        1.57       -1.96     35.44 o 
   5 -10   6       40.14       -7.17     25.58 o 
   6 -10   6       18.00      -11.51     43.78 o 
   7 -10   6      278.32      240.85     45.30 o 
  -7  -9   6      148.16      221.06     35.44 o 
  -6  -9   6      251.93      190.44     26.04 o 
  -5  -9   6       59.00       59.68     16.35 o 
  -4  -9   6      713.15      663.56     57.78 o 
  -3  -9   6      118.51      111.08     25.55 o 
  -2  -9   6      194.44      143.10     27.21 o 
  -1  -9   6     1252.37     1240.22     52.26 o 
   0  -9   6      229.58      244.50     11.36 o 
   1  -9   6      169.45      172.94     14.98 o 
   2  -9   6       27.25       35.50     10.27 o 
   3  -9   6      841.44      709.00     43.30 o 
   4  -9   6      867.45      842.43     66.79 o 
   5  -9   6      318.58      355.72     42.71 o 
   6  -9   6      117.31      133.42     46.45 o 
   7  -9   6       53.10       69.78     51.34 o 
  -7  -8   6      197.72      180.29     34.33 o 
  -6  -8   6      951.51     1007.83     57.46 o 
  -5  -8   6      549.29      632.04     55.01 o 
  -4  -8   6     1403.84     1379.07     46.41 o 
  -3  -8   6      421.58      442.29     11.40 o 
  -2  -8   6       14.80       13.42     19.40 o 
  -1  -8   6     1000.04     1014.78     22.02 o 
   0  -8   6       67.39       72.55     13.20 o 
   1  -8   6     1152.31     1182.32     69.69 o 
   2  -8   6     2279.02     2354.60     58.40 o 
   3  -8   6     1550.13     1674.99     56.41 o 
   4  -8   6     1165.89     1218.47     51.05 o 
   5  -8   6     1735.60     1653.83     75.51 o 
   6  -8   6     2334.77     2450.25     87.36 o 
   7  -8   6      784.26      853.97     57.26 o 
   8  -8   6        0.33      -22.14     38.31 o 
  -8  -7   6      400.17      389.63     96.53 o 
  -7  -7   6     1655.18     1750.41     89.62 o 
  -6  -7   6      838.09      914.98     50.89 o 
  -5  -7   6      674.05      689.55     45.67 o 
  -4  -7   6     2229.85     2247.18     91.78 o 
  -3  -7   6     2815.23     2917.00     53.51 o 
  -2  -7   6     1043.48     1029.91     23.42 o 
  -1  -7   6       52.55       56.10     11.86 o 
   0  -7   6     1008.35      940.32     38.25 o 
   1  -7   6      817.10      759.31     25.48 o 
   2  -7   6      588.78      600.82     29.22 o 
   3  -7   6      294.00      284.20     24.48 o 
   4  -7   6      672.94      634.72     53.97 o 
   5  -7   6     3146.46     3267.56     99.03 o 
   6  -7   6      240.51      231.24     28.04 o 
   7  -7   6      187.14      151.82     34.41 o 
   8  -7   6      179.79      191.83     55.01 o 
  -8  -6   6      410.87      348.63     87.63 o 
  -7  -6   6      676.75      648.60     47.00 o 
  -6  -6   6      338.75      365.95     98.31 o 
  -5  -6   6      444.31      422.09     43.44 o 
  -4  -6   6      282.99      280.75     16.57 o 
  -3  -6   6      422.87      399.62     29.21 o 
  -2  -6   6      158.80      163.20      9.47 o 
  -1  -6   6     4035.63     3935.84     86.90 o 
   0  -6   6     1364.74     1278.81     25.22 o 
   1  -6   6      531.86      498.75     21.94 o 
   2  -6   6      352.53      356.23     18.73 o 
   3  -6   6     1476.19     1477.48     48.34 o 
   4  -6   6       34.57       36.32     26.54 o 
   5  -6   6      879.54      888.11     44.69 o 
   6  -6   6      157.86      203.57     27.47 o 
   7  -6   6      538.54      580.16     46.27 o 
   8  -6   6      510.21      525.94     53.62 o 
  -8  -5   6      775.49      824.13    103.79 o 
  -7  -5   6      703.67      766.05     47.63 o 
  -6  -5   6        2.66      -14.83     15.71 o 
  -5  -5   6      149.41      104.22     16.87 o 
  -4  -5   6       87.26       77.36     19.28 o 
  -3  -5   6     1170.96     1105.67     39.59 o 
  -2  -5   6     4601.94     4676.20     73.11 o 
  -1  -5   6     9847.49    10041.03    146.08 o 
   0  -5   6     1554.72     1408.57     33.15 o 
   1  -5   6      111.04       63.81      7.86 o 
   2  -5   6     3996.68     4127.53     70.54 o 
   3  -5   6      157.50      160.34     12.28 o 
   4  -5   6      535.65      559.34     25.95 o 
   5  -5   6      969.47     1009.58     40.34 o 
   6  -5   6      739.74      802.49     45.62 o 
   7  -5   6      216.13      148.87     31.20 o 
   8  -5   6      444.22      549.14    102.01 o 
  -9  -4   6     1099.20     1217.82     89.85 o 
  -8  -4   6      168.35      134.16     44.93 o 
  -7  -4   6      182.23      159.48     25.16 o 
  -6  -4   6      195.09      145.46     19.68 o 
  -5  -4   6       53.00       35.80     20.76 o 
  -4  -4   6      433.82      418.70     19.30 o 
  -3  -4   6     1405.38     1350.33     29.67 o 
  -2  -4   6     5422.52     5417.92     80.83 o 
  -1  -4   6     2251.55     2130.80     44.29 o 
   0  -4   6      633.17      603.21     16.98 o 
   1  -4   6       31.70       25.67      4.93 o 
   2  -4   6        0.08       -6.29      6.29 o 
   3  -4   6       48.82       33.13      9.26 o 
   4  -4   6      505.75      493.48     22.00 o 
   5  -4   6      947.13      977.23     39.31 o 
   6  -4   6      505.70      554.02     37.15 o 
   7  -4   6      473.93      426.64     41.18 o 
   8  -4   6      690.84      713.88     55.38 o 
  -9  -3   6      140.93       47.89     62.27 o 
  -8  -3   6       90.35       76.20     26.17 o 
  -7  -3   6      332.49      322.20     77.10 o 
  -6  -3   6        5.96       -6.72     17.64 o 
  -5  -3   6      556.08      568.18     35.14 o 
  -4  -3   6     1437.97     1311.45     60.94 o 
  -3  -3   6     1221.13     1025.57     26.24 o 
  -2  -3   6     3980.87     3986.91     65.56 o 
  -1  -3   6      193.60      208.35     13.22 o 
   0  -3   6      228.43      180.93     10.37 o 
   1  -3   6       27.58       23.09      4.93 o 
   2  -3   6     8986.71     9423.68    123.08 o 
   3  -3   6     9750.81    10122.17    143.17 o 
   4  -3   6     3077.87     3180.18     64.68 o 
   5  -3   6     1187.67     1233.61     48.65 o 
   6  -3   6      462.83      465.50     55.60 o 
   7  -3   6      129.58       68.91     45.82 o 
   8  -3   6       51.10       81.24     30.35 o 
   9  -3   6        2.46      -11.38     47.29 o 
  -9  -2   6      204.13      222.42     78.44 o 
  -8  -2   6      497.41      474.07     48.12 o 
  -7  -2   6      999.20      966.44     58.55 o 
  -6  -2   6      589.25      531.95     39.10 o 
  -5  -2   6     2518.30     2573.33     70.35 o 
  -4  -2   6     6516.55     6408.33    125.36 o 
  -3  -2   6     1237.18     1123.79     31.14 o 
  -2  -2   6      470.36      475.30     13.60 o 
  -1  -2   6      376.82      329.00     13.42 o 
   0  -2   6       69.49       49.50      9.12 o 
   1  -2   6      417.37      488.72     11.95 o 
   2  -2   6     5260.88     5163.02     77.48 o 
   3  -2   6     4912.18     4957.66     78.49 o 
   4  -2   6     1657.63     1614.17     41.37 o 
   5  -2   6     1749.96     1662.30     59.42 o 
   6  -2   6        2.17      -24.95     24.95 o 
   7  -2   6        1.33        5.28     25.06 o 
   8  -2   6       20.72       52.01     34.59 o 
   9  -2   6      108.20      114.07     41.83 o 
  -9  -1   6        0.97      -13.02     42.85 o 
  -8  -1   6      531.43      528.90     49.39 o 
  -7  -1   6     1848.62     1876.99    177.04 o 
  -6  -1   6      606.93      569.06     61.09 o 
  -5  -1   6     2815.22     2907.79     86.92 o 
  -4  -1   6      923.55      965.12     38.85 o 
  -3  -1   6     2318.37     2443.97     47.46 o 
  -2  -1   6      487.48      472.08     19.25 o 
  -1  -1   6      348.52      365.35     16.45 o 
   0  -1   6      568.93      556.82     17.60 o 
   1  -1   6     8265.29     8034.46    110.50 o 
   2  -1   6     4817.13     4538.71     69.90 o 
   3  -1   6        0.83        9.88      5.30 o 
   4  -1   6      734.14      734.22     23.42 o 
   5  -1   6        5.33       10.57     16.24 o 
   6  -1   6       45.40       33.99     19.19 o 
   7  -1   6     1315.40     1230.99     59.34 o 
   8  -1   6      824.18      774.77     60.82 o 
   9  -1   6      670.74      622.00     84.50 o 
  -9   0   6      312.35      304.72     81.11 o 
  -8   0   6      734.30      924.83    125.14 o 
  -7   0   6      867.81     1025.84     62.59 o 
  -6   0   6      184.00      148.42     24.23 o 
  -5   0   6      981.81      913.83     46.66 o 
  -4   0   6     3691.09     3698.70    105.72 o 
  -3   0   6     2922.16     2978.77     95.04 o 
  -2   0   6     1300.54     1343.94     71.91 o 
  -1   0   6     2955.47     2773.45     68.80 o 
   0   0   6    11929.93    11494.30    193.48 o 
   1   0   6     6255.31     6043.02     91.47 o 
   2   0   6      129.05      101.15     10.38 o 
   3   0   6     1445.84     1368.66     32.64 o 
   4   0   6      274.38      236.20     18.86 o 
   5   0   6      169.46      162.03     37.22 o 
   6   0   6      107.61       96.72     31.14 o 
   7   0   6      863.24      939.04     57.76 o 
   8   0   6     1450.34     1474.17     78.21 o 
  -9   1   6      302.62      313.06     48.33 o 
  -8   1   6       15.85       28.10     24.82 o 
  -7   1   6      155.48      156.49     28.25 o 
  -6   1   6     1549.18     1465.55     61.96 o 
  -5   1   6        2.34       30.14     17.29 o 
  -4   1   6     3758.90     3714.55     80.26 o 
  -3   1   6      414.48      408.50     20.94 o 
  -2   1   6     3127.55     3289.29     67.49 o 
  -1   1   6    16199.29    16830.70    273.54 o 
   0   1   6      921.11      956.80     33.33 o 
   1   1   6     1248.37     1237.43     29.77 o 
   2   1   6        9.89        8.90      7.18 o 
   3   1   6        6.66        2.12     11.01 o 
   4   1   6       80.99       78.06     12.79 o 
   5   1   6      477.95      517.03     21.99 o 
   6   1   6      396.08      418.85     26.20 o 
   7   1   6      168.67      175.51     37.51 o 
   8   1   6      121.18      116.93     32.56 o 
  -9   2   6      227.87      100.23     56.20 o 
  -8   2   6       43.22       41.33     28.16 o 
  -7   2   6      236.02      218.29     32.76 o 
  -6   2   6      385.75      408.74     67.17 o 
  -5   2   6      316.15      283.92     35.64 o 
  -4   2   6      684.11      650.67     84.66 o 
  -3   2   6      193.61      180.56     16.16 o 
  -2   2   6      230.46      180.47     15.83 o 
  -1   2   6       40.91       45.76      9.82 o 
   0   2   6     1000.70      892.01     27.04 o 
   1   2   6     4363.78     4379.62     87.98 o 
   2   2   6     4167.78     4564.19    136.11 o 
   3   2   6     2115.78     2172.25     51.90 o 
   4   2   6     3011.71     3204.31     77.09 o 
   5   2   6     1729.60     1754.88     82.00 o 
   6   2   6      592.78      544.15     48.63 o 
   7   2   6       84.22       75.78     30.43 o 
   8   2   6     1135.25     1098.40     66.23 o 
  -9   3   6      156.24      123.13     62.27 o 
  -8   3   6     1328.38     1281.92    139.82 o 
  -7   3   6     1006.85      999.48     97.71 o 
  -6   3   6     2073.04     2115.93    182.97 o 
  -5   3   6     1272.69     1213.10     56.12 o 
  -4   3   6       45.57       59.28     28.17 o 
  -3   3   6      788.81      804.49     78.44 o 
  -2   3   6        1.59       -1.65     14.83 o 
  -1   3   6     1117.90     1246.79     62.13 o 
   0   3   6      362.79      354.97     16.67 o 
   1   3   6     3899.62     4017.23     84.56 o 
   2   3   6    11936.70    12017.68    215.18 o 
   3   3   6     4379.02     4425.50    151.83 o 
   4   3   6     1039.51      983.94     31.35 o 
   5   3   6      838.04      824.58     34.17 o 
   6   3   6        1.66        2.70     18.38 o 
   7   3   6       99.06       80.69     22.55 o 
   8   3   6       34.02       -5.87     64.94 o 
  -9   4   6      361.66      365.55     61.19 o 
  -8   4   6     1657.59     1548.75    192.61 o 
  -7   4   6     1912.70     1928.44     90.29 o 
  -6   4   6       14.27       10.06     22.67 o 
  -5   4   6      127.33       48.74     53.53 o 
  -4   4   6      424.46      409.39     31.23 o 
  -3   4   6     1237.11     1244.86    126.63 o 
  -2   4   6       56.92       46.83     11.25 o 
  -1   4   6     5389.22     5510.45    154.06 o 
   0   4   6      146.86      165.06     38.70 o 
   1   4   6      958.57      979.78     71.91 o 
   2   4   6     9074.82     9279.85    168.66 o 
   3   4   6     1052.28     1074.96     38.93 o 
   4   4   6       44.52       60.09     15.03 o 
   5   4   6        9.60       17.45     37.22 o 
   6   4   6      590.59      554.04     46.66 o 
   7   4   6     1375.94     1359.92     80.86 o 
   8   4   6      602.88      546.03    112.24 o 
  -8   5   6      612.88      512.72     63.74 o 
  -7   5   6        8.13       37.37     35.44 o 
  -6   5   6      386.96      405.25     42.64 o 
  -5   5   6      214.69      156.84     30.66 o 
  -4   5   6       51.16       -9.16     19.28 o 
  -3   5   6      938.67     1008.50     65.83 o 
  -2   5   6     6184.03     6212.60    245.54 o 
  -1   5   6     2559.68     2728.14     73.69 o 
   0   5   6       84.62      103.36     26.54 o 
   1   5   6      175.93      163.53     17.97 o 
   2   5   6      968.92      955.37     34.74 o 
   3   5   6       42.77       16.07     13.43 o 
   4   5   6      175.76      155.86     21.91 o 
   5   5   6      977.25      956.62     60.61 o 
   6   5   6     1570.45     1658.40     93.56 o 
   7   5   6      669.80      656.83     62.09 o 
  -8   6   6      200.63      157.86     43.17 o 
  -7   6   6       22.73      -19.75     73.99 o 
  -6   6   6        6.97        4.57     26.52 o 
  -5   6   6      176.18      211.11     35.44 o 
  -4   6   6     5641.55     5568.79    159.44 o 
  -3   6   6     5862.47     6121.96    147.47 o 
  -2   6   6      182.88      211.01     26.69 o 
  -1   6   6        3.32        9.88      9.26 o 
   0   6   6      438.29      441.48     30.10 o 
   1   6   6      364.16      366.81     20.44 o 
   2   6   6      339.50      297.66     26.54 o 
   3   6   6        8.90       10.63     12.07 o 
   4   6   6      227.81      196.68     22.00 o 
   5   6   6      767.11      816.89    131.67 o 
   6   6   6      452.51      441.10     47.16 o 
   7   6   6       65.83      162.00     87.18 o 
  -8   7   6        0.18        5.88     39.06 o 
  -7   7   6       22.28       29.84     33.21 o 
  -6   7   6       32.55        8.35     59.16 o 
  -5   7   6      805.57      815.59     57.38 o 
  -4   7   6     1899.98     1956.88     75.17 o 
  -3   7   6      153.63      134.71     38.40 o 
  -2   7   6      410.98      408.47     24.09 o 
  -1   7   6     1160.71     1126.80     38.50 o 
   0   7   6        0.01       -8.52      8.52 o 
   1   7   6        8.92       -5.72     20.46 o 
   2   7   6     1265.92     1256.90     48.28 o 
   3   7   6      389.75      452.99     34.84 o 
   4   7   6      569.54      629.35     49.15 o 
   5   7   6      321.95      298.74     38.24 o 
   6   7   6        3.37       -8.30     34.54 o 
  -7   8   6      216.04      268.05     46.85 o 
  -6   8   6      208.33      244.22     78.88 o 
  -5   8   6      417.61      379.94     42.60 o 
  -4   8   6      270.00      237.33     30.18 o 
  -3   8   6        3.77       18.97     29.65 o 
  -2   8   6        3.18        8.49     14.17 o 
  -1   8   6        4.98        0.98     11.86 o 
   0   8   6     1572.27     1755.61     57.07 o 
   1   8   6     2519.36     2484.85    146.64 o 
   2   8   6     2791.94     2722.64     86.26 o 
   3   8   6     2547.37     2548.20     96.40 o 
   4   8   6       37.81       36.99     25.89 o 
   5   8   6        6.04       68.50     65.83 o 
   6   8   6       96.37       13.54     38.88 o 
  -7   9   6      775.26      704.23     70.59 o 
  -6   9   6      749.32      744.78    166.36 o 
  -5   9   6      283.55      308.61     43.49 o 
  -4   9   6        0.04       -8.01     45.96 o 
  -3   9   6       13.01      -36.27     36.92 o 
  -2   9   6      582.74      607.48     54.42 o 
  -1   9   6     1418.20     1514.90     57.88 o 
   0   9   6      443.33      467.33     28.62 o 
   1   9   6      543.67      523.05     46.56 o 
   2   9   6       18.00       32.62     20.58 o 
   3   9   6      181.62      121.07     92.08 o 
   4   9   6       22.95      -12.82     57.68 o 
   5   9   6        0.39      -22.21     49.08 o 
  -6  10   6       68.25       56.01     35.74 o 
  -5  10   6      342.86      339.37     54.33 o 
  -4  10   6      908.75      931.70    117.14 o 
  -3  10   6      275.83      252.03     34.55 o 
  -2  10   6      435.46      410.44     38.26 o 
  -1  10   6      780.53      893.79     65.24 o 
   0  10   6      168.05      142.53     28.27 o 
   1  10   6        9.76      -25.37     25.75 o 
   2  10   6       49.52       84.34     30.74 o 
   3  10   6      220.51      207.49     87.33 o 
   4  10   6      210.59      217.63     47.30 o 
  -5  11   6     1336.52     1387.89    114.56 o 
  -4  11   6     1372.75     1408.27    118.92 o 
  -3  11   6      354.57      437.54    121.44 o 
  -2  11   6      811.19     1092.48    107.94 o 
  -1  11   6     1501.00     1575.85    129.59 o 
   0  11   6      262.02      213.01     45.80 o 
   1  11   6        1.70      -25.85     43.00 o 
   2  11   6       62.36       16.39     30.59 o 
   3  11   6      419.82      450.67     53.91 o 
  -3  12   6      338.60      219.44     67.61 o 
  -2  12   6      126.30       74.14     47.74 o 
  -1  12   6        0.01        5.93     32.92 o 
   0  12   6       98.34      151.66     40.82 o 
   1  12   6      375.92      382.25     66.13 o 
   2  12   6      225.46      267.27     63.76 o 
  -1 -14   7      260.60      166.66     74.43 o 
   0 -14   7      174.70       47.15     59.01 o 
   1 -14   7       42.96       -8.90     59.61 o 
   2 -14   7      449.93      518.07    101.72 o 
  -3 -13   7       83.22       -4.43     93.12 o 
  -2 -13   7      161.38      201.26     58.21 o 
  -1 -13   7      216.71      209.95     70.87 o 
   0 -13   7      195.65      284.98     73.54 o 
   1 -13   7      117.38       88.67     62.57 o 
   2 -13   7      244.97      245.68     39.21 o 
   3 -13   7      155.41      234.65     48.78 o 
   4 -13   7        9.74       14.01     48.71 o 
  -4 -12   7      648.58      554.16     75.40 o 
  -3 -12   7      550.57      572.09     82.29 o 
  -2 -12   7       76.24       83.93     66.43 o 
  -1 -12   7      428.05      449.97     74.58 o 
   0 -12   7      584.69      523.11     49.82 o 
   1 -12   7      552.34      495.83     44.78 o 
   2 -12   7      100.34      112.54     30.37 o 
   3 -12   7      180.27      108.63     43.00 o 
   4 -12   7      451.98      477.80     58.72 o 
   5 -12   7      146.98      158.53     45.55 o 
  -5 -11   7      440.21      399.45     91.34 o 
  -4 -11   7     1260.45     1379.58     97.14 o 
  -3 -11   7     1322.98     1425.31     80.96 o 
  -2 -11   7      871.48      936.52    143.38 o 
  -1 -11   7     1002.35     1101.94     53.02 o 
   0 -11   7      727.39      579.45     47.15 o 
   1 -11   7      253.80      224.80     84.81 o 
   2 -11   7       25.64       42.96     27.57 o 
   3 -11   7      367.17      391.78     47.83 o 
   4 -11   7      143.35      183.36     43.30 o 
   5 -11   7       76.79       68.63     46.82 o 
   6 -11   7      122.37       59.70     45.22 o 
  -6 -10   7      336.22      318.37     66.72 o 
  -5 -10   7      122.94       93.27     42.51 o 
  -4 -10   7      100.96       78.91     34.77 o 
  -3 -10   7       62.38      -13.69     26.55 o 
  -2 -10   7       20.64       56.73     57.83 o 
  -1 -10   7     1024.30      979.96     49.52 o 
   0 -10   7       33.01       16.16      7.27 o 
   1 -10   7     1276.62     1365.77     48.18 o 
   2 -10   7      323.34      365.25     29.25 o 
   3 -10   7      311.15      315.35     31.07 o 
   4 -10   7      253.18      172.86     30.77 o 
   5 -10   7      392.59      391.88     43.83 o 
   6 -10   7      324.13      365.52     49.25 o 
  -7  -9   7      637.47      685.60    124.70 o 
  -6  -9   7     1084.74     1117.66     63.29 o 
  -5  -9   7      680.13      673.20     36.97 o 
  -4  -9   7        6.09       15.95      5.79 o 
  -3  -9   7       42.42       43.59     24.45 o 
  -2  -9   7      204.11      182.39     30.93 o 
  -1  -9   7     1494.50     1591.98    186.38 o 
   0  -9   7     2234.17     2300.03     42.56 o 
   1  -9   7     2279.98     2366.08     61.69 o 
   2  -9   7     1783.59     1822.96    119.66 o 
   3  -9   7      669.13      641.13     36.02 o 
   4  -9   7     1065.87     1092.48     75.62 o 
   5  -9   7      169.33      187.20     71.76 o 
   6  -9   7       12.62        2.67     31.14 o 
   7  -9   7       28.14       71.87     41.30 o 
  -7  -8   7     1249.63     1238.92     71.99 o 
  -6  -8   7     1110.84     1156.62     58.10 o 
  -5  -8   7      272.96      341.95     28.31 o 
  -4  -8   7       55.12       54.37     23.72 o 
  -3  -8   7      407.58      379.29     17.05 o 
  -2  -8   7     1320.26     1315.35     39.44 o 
  -1  -8   7      912.97      882.45     40.48 o 
   0  -8   7     1074.86     1084.12     39.14 o 
   1  -8   7      346.40      390.09     31.14 o 
   2  -8   7      284.41      252.49     20.38 o 
   3  -8   7       48.10       66.17     16.39 o 
   4  -8   7       34.18       13.89     17.85 o 
   5  -8   7       13.55       33.42     20.05 o 
   6  -8   7      429.54      502.82     42.11 o 
   7  -8   7      324.64      237.69     39.80 o 
  -8  -7   7      707.72      548.31    112.09 o 
  -7  -7   7       23.03       63.26     31.77 o 
  -6  -7   7       63.04       16.41     32.47 o 
  -5  -7   7       17.36      -12.16     13.51 o 
  -4  -7   7       77.44       98.87     13.72 o 
  -3  -7   7      341.13      343.97     16.09 o 
  -2  -7   7     2317.45     2372.69    100.23 o 
  -1  -7   7     4711.06     4796.53    105.27 o 
   0  -7   7     1305.51     1362.64     30.10 o 
   1  -7   7      380.56      409.90     25.50 o 
   2  -7   7       69.70       79.28     12.12 o 
   3  -7   7      492.99      518.50     27.43 o 
   4  -7   7      641.97      634.92     35.73 o 
   5  -7   7      720.25      776.75     44.02 o 
   6  -7   7     1843.58     1946.58     76.32 o 
   7  -7   7      796.61      815.96     52.72 o 
   8  -7   7      402.55      373.91     69.98 o 
  -8  -6   7       51.94       75.93     47.30 o 
  -7  -6   7      188.41      167.43     36.28 o 
  -6  -6   7      564.21      603.12     40.03 o 
  -5  -6   7       91.70       77.42     16.88 o 
  -4  -6   7      973.20      979.98     30.83 o 
  -3  -6   7     4725.05     4790.64     85.23 o 
  -2  -6   7     8666.60     8878.30    148.72 o 
  -1  -6   7     5290.95     5468.84     91.11 o 
   0  -6   7      490.09      524.31     21.50 o 
   1  -6   7      295.33      298.80     13.03 o 
   2  -6   7       12.24       -3.49     17.01 o 
   3  -6   7      991.91     1001.59     32.82 o 
   4  -6   7     2890.50     2890.19    145.90 o 
   5  -6   7     1042.54     1132.65     51.79 o 
   6  -6   7       85.13      134.53     27.15 o 
   7  -6   7      304.88      307.79     39.04 o 
   8  -6   7       11.96       11.72     41.66 o 
  -8  -5   7        5.74       21.53     34.27 o 
  -7  -5   7      130.84      160.52     31.57 o 
  -6  -5   7        3.23       10.06     15.71 o 
  -5  -5   7       81.58       85.55     17.61 o 
  -4  -5   7     3286.61     3399.22     85.65 o 
  -3  -5   7     3005.52     3105.02     55.34 o 
  -2  -5   7        5.03       13.56      8.75 o 
  -1  -5   7       29.14       18.43     26.54 o 
   0  -5   7       50.68       45.70     13.34 o 
   1  -5   7       87.13       72.76     10.23 o 
   2  -5   7       12.07        4.80     11.86 o 
   3  -5   7      956.21      851.45     28.19 o 
   4  -5   7      162.70      146.70     15.42 o 
   5  -5   7      554.64      526.47     66.13 o 
   6  -5   7        1.27        5.55     23.72 o 
   7  -5   7      273.74      274.94     59.90 o 
   8  -5   7        0.22       27.55     36.30 o 
  -8  -4   7      462.42      373.35     45.31 o 
  -7  -4   7      869.25      848.87    102.61 o 
  -6  -4   7        4.99       16.35     32.32 o 
  -5  -4   7      238.13      316.96     21.78 o 
  -4  -4   7     1688.88     1797.79     67.17 o 
  -3  -4   7      152.72      114.52     12.01 o 
  -2  -4   7     1213.43     1162.96     24.86 o 
  -1  -4   7      440.09      406.15     17.88 o 
   0  -4   7       84.05       56.55      8.38 o 
   1  -4   7     2764.11     2744.52     57.09 o 
   2  -4   7    10990.96    11319.80    179.71 o 
   3  -4   7     9230.57     9748.63    311.23 o 
   4  -4   7      524.04      575.24     59.75 o 
   5  -4   7      694.55      637.71     31.74 o 
   6  -4   7      165.08      158.82     69.39 o 
   7  -4   7      242.76      182.19     56.64 o 
   8  -4   7      347.14      366.80     84.66 o 
  -9  -3   7      910.76      810.48     77.25 o 
  -8  -3   7      582.36      575.44     46.01 o 
  -7  -3   7      744.27      781.68     61.09 o 
  -6  -3   7     1018.45     1090.30     44.43 o 
  -5  -3   7      451.47      478.64     41.81 o 
  -4  -3   7        0.47       -2.97      8.39 o 
  -3  -3   7      543.11      514.55     25.95 o 
  -2  -3   7      509.69      504.94     16.61 o 
  -1  -3   7       84.28       77.67      5.38 o 
   0  -3   7     2741.01     2645.69     47.55 o 
   1  -3   7     5960.04     5800.30    103.64 o 
   2  -3   7     3539.75     3608.39     68.90 o 
   3  -3   7      192.08      182.36     14.53 o 
   4  -3   7      184.53      168.26     30.54 o 
   5  -3   7      270.22      230.35     57.83 o 
   6  -3   7        3.57       -6.98     15.62 o 
   7  -3   7       67.30       99.30     26.72 o 
   8  -3   7      809.00      818.21    140.12 o 
  -9  -2   7      379.52      408.92     93.86 o 
  -8  -2   7      127.44       95.13     37.82 o 
  -7  -2   7       71.83       56.96     32.77 o 
  -6  -2   7      151.40      142.67     24.45 o 
  -5  -2   7      168.33      144.63     19.84 o 
  -4  -2   7     1716.26     1710.13     49.79 o 
  -3  -2   7       45.19       16.46      8.39 o 
  -2  -2   7       34.00        5.15     23.43 o 
  -1  -2   7     3589.97     3587.54     66.14 o 
   0  -2   7      270.29      212.07     11.29 o 
   1  -2   7      128.16      129.32      8.26 o 
   2  -2   7       20.04       17.11      7.12 o 
   3  -2   7      619.54      580.80     53.38 o 
   4  -2   7     1478.42     1500.04     44.44 o 
   5  -2   7      380.57      421.10     23.00 o 
   6  -2   7     1269.06     1349.25     60.27 o 
   7  -2   7     2080.51     2400.06    114.62 o 
   8  -2   7     1258.89     1269.13     74.06 o 
  -9  -1   7        0.33      -23.43     40.64 o 
  -8  -1   7        1.47       -0.83     27.65 o 
  -7  -1   7      168.23       91.31     32.62 o 
  -6  -1   7     1445.74     1461.83     63.91 o 
  -5  -1   7     4390.26     4610.52    141.45 o 
  -4  -1   7     5812.41     6083.02    125.79 o 
  -3  -1   7     2634.91     2585.80     57.12 o 
  -2  -1   7      972.97      902.73     26.55 o 
  -1  -1   7      186.20      108.46     40.03 o 
   0  -1   7       17.76       18.05      7.63 o 
   1  -1   7      116.71      118.99     13.05 o 
   2  -1   7      573.04      626.38     49.97 o 
   3  -1   7     1089.09     1098.55     52.34 o 
   4  -1   7     1765.22     1774.54     51.59 o 
   5  -1   7     2596.80     2704.27     63.16 o 
   6  -1   7     2112.13     2206.43     65.07 o 
   7  -1   7     1218.79     1118.61     61.61 o 
   8  -1   7       29.82       65.74     35.59 o 
  -9   0   7       39.97       44.85     39.92 o 
  -8   0   7        2.36      -16.39     31.14 o 
  -7   0   7     1167.59     1036.56     62.78 o 
  -6   0   7     2016.87     2082.57     81.72 o 
  -5   0   7     3293.64     3297.66    104.09 o 
  -4   0   7     1259.95     1210.11     55.52 o 
  -3   0   7      617.53      633.03     27.70 o 
  -2   0   7     2703.36     2956.03     68.99 o 
  -1   0   7      628.78      670.16     28.17 o 
   0   0   7      348.13      333.14     17.60 o 
   1   0   7        0.62        4.24     11.01 o 
   2   0   7     1524.60     1485.75     35.29 o 
   3   0   7     2712.36     2695.32     57.80 o 
   4   0   7      121.05      115.93     17.94 o 
   5   0   7     1061.03     1082.33     40.45 o 
   6   0   7      368.69      334.22     31.12 o 
   7   0   7      405.92      336.22     36.56 o 
   8   0   7      296.90      352.03     91.48 o 
  -9   1   7       71.10       36.34     69.24 o 
  -8   1   7       79.09       60.26    115.80 o 
  -7   1   7     3976.35     4096.45    125.71 o 
  -6   1   7     2776.16     2862.57     94.78 o 
  -5   1   7      183.73      111.85     41.52 o 
  -4   1   7      134.46      116.75     26.12 o 
  -3   1   7        6.12        6.50     17.79 o 
  -2   1   7       36.15       26.69     10.27 o 
  -1   1   7     3084.72     3062.62     67.76 o 
   0   1   7     3538.38     3489.69    125.44 o 
   1   1   7     1469.11     1400.31     35.95 o 
   2   1   7     2526.16     2439.39     52.77 o 
   3   1   7     1981.64     2073.54     50.02 o 
   4   1   7      224.40      202.43     26.84 o 
   5   1   7       61.27       47.52     26.84 o 
   6   1   7       12.24      -14.83     17.97 o 
   7   1   7      523.91      564.86     53.97 o 
   8   1   7      887.78      901.60     63.69 o 
  -9   2   7      238.26      200.82     53.08 o 
  -8   2   7     2074.39     2127.64     95.92 o 
  -7   2   7      872.38      879.64     52.50 o 
  -6   2   7      158.06      160.47     32.26 o 
  -5   2   7      811.78      777.54     61.83 o 
  -4   2   7      342.49      269.65     29.43 o 
  -3   2   7      401.99      462.38     38.55 o 
  -2   2   7     2949.44     2844.33     59.48 o 
  -1   2   7     6063.15     6008.22    117.68 o 
   0   2   7     5619.10     5714.80    112.52 o 
   1   2   7      795.38      729.13     24.66 o 
   2   2   7       80.04       56.34      7.18 o 
   3   2   7      130.92      138.29     27.13 o 
   4   2   7     1217.05     1186.98     39.60 o 
   5   2   7      380.10      325.34     22.84 o 
   6   2   7      695.79      718.40     83.63 o 
   7   2   7      292.51      341.25     35.74 o 
   8   2   7        3.05       27.02     75.62 o 
  -9   3   7      803.20      734.08     86.46 o 
  -8   3   7      869.71      813.07     67.12 o 
  -7   3   7       73.22       73.55     33.27 o 
  -6   3   7        8.51      -19.56     24.23 o 
  -5   3   7      701.81      665.40     68.50 o 
  -4   3   7      293.64      286.68     29.93 o 
  -3   3   7     6280.19     6366.58    191.57 o 
  -2   3   7     4202.99     4503.53    105.87 o 
  -1   3   7      487.39      457.25     25.27 o 
   0   3   7       17.10       11.50     25.06 o 
   1   3   7     2109.45     2102.57     46.88 o 
   2   3   7      742.48      747.72     28.47 o 
   3   3   7       12.94       14.70      8.19 o 
   4   3   7      625.33      635.24     26.15 o 
   5   3   7     2003.52     2033.63     61.34 o 
   6   3   7     1187.52     1258.83     61.08 o 
   7   3   7      224.85      126.79     32.01 o 
   8   3   7      102.39      139.67     44.76 o 
  -8   4   7      183.48      186.27     44.88 o 
  -7   4   7      473.40      535.37     82.88 o 
  -6   4   7      518.44      493.22     44.23 o 
  -5   4   7      858.45      861.53    135.97 o 
  -4   4   7     4522.27     4516.71    135.16 o 
  -3   4   7     1649.77     1685.08     65.50 o 
  -2   4   7       51.32       49.25     25.35 o 
  -1   4   7      176.65      185.07     15.86 o 
   0   4   7       63.08       58.27     18.59 o 
   1   4   7        0.24       10.94     15.26 o 
   2   4   7      531.98      528.75     33.51 o 
   3   4   7     3280.00     3283.17     82.42 o 
   4   4   7     4328.03     4511.25    109.83 o 
   5   4   7     1836.95     1843.24     83.88 o 
   6   4   7       20.87       75.06     34.67 o 
   7   4   7      118.04      126.93     37.97 o 
  -8   5   7      678.59      706.08    124.55 o 
  -7   5   7      185.40      179.69     53.38 o 
  -6   5   7      209.11      212.22     35.43 o 
  -5   5   7     2531.19     2612.77     98.57 o 
  -4   5   7     1761.00     1855.78     72.93 o 
  -3   5   7     1988.79     2065.86     61.27 o 
  -2   5   7     1367.79     1331.19     44.87 o 
  -1   5   7      310.98      268.69     43.00 o 
   0   5   7       21.92       21.95      5.79 o 
   1   5   7      576.58      543.86     28.07 o 
   2   5   7     1131.34     1109.20     80.51 o 
   3   5   7     2038.28     2072.96     63.08 o 
   4   5   7      732.16      702.70     47.15 o 
   5   5   7       20.35       -0.57     33.95 o 
   6   5   7        6.73       21.68     54.86 o 
   7   5   7        2.90       35.59     33.55 o 
  -8   6   7       80.05       72.41     43.32 o 
  -7   6   7      114.55       62.87     78.73 o 
  -6   6   7       52.24       62.35     43.00 o 
  -5   6   7      739.84      639.66     47.05 o 
  -4   6   7      377.25      351.92     45.82 o 
  -3   6   7      219.47      189.83     24.97 o 
  -2   6   7      315.83      290.90     22.24 o 
  -1   6   7     2714.94     2794.80    119.21 o 
   0   6   7     1893.66     1992.54     56.14 o 
   1   6   7      622.14      572.25     30.06 o 
   2   6   7     1747.60     1670.26     53.38 o 
   3   6   7        8.47       17.44     17.01 o 
   4   6   7     1071.21     1163.16    102.01 o 
   5   6   7      131.66      135.78     36.58 o 
   6   6   7        9.02        5.68     37.21 o 
   7   6   7      212.41      184.62     55.55 o 
  -7   7   7      121.14       76.00     40.42 o 
  -6   7   7      110.44      135.22     36.09 o 
  -5   7   7        0.22       -2.71     28.47 o 
  -4   7   7      643.96      578.95     52.79 o 
  -3   7   7     1222.40     1315.73     70.28 o 
  -2   7   7      856.56      954.86     45.37 o 
  -1   7   7      685.73      733.37     28.06 o 
   0   7   7      894.83      870.08     46.26 o 
   1   7   7     2078.25     2317.36     74.23 o 
   2   7   7     2109.04     1987.53     84.96 o 
   3   7   7        0.08      -35.88     35.88 o 
   4   7   7      156.38      126.53     33.31 o 
   5   7   7       32.49       16.27     26.97 o 
   6   7   7      239.84      169.71     53.60 o 
  -7   8   7      383.38      398.97     52.93 o 
  -6   8   7      141.81      151.43     37.03 o 
  -5   8   7      107.13       28.76     54.71 o 
  -4   8   7      570.15      576.17     45.08 o 
  -3   8   7      939.73      991.93     46.79 o 
  -2   8   7      957.71      985.72     48.54 o 
  -1   8   7      266.55      234.51     45.67 o 
   0   8   7       82.38       57.50     22.96 o 
   1   8   7       37.24       35.94     23.72 o 
   2   8   7       21.28       16.89     20.79 o 
   3   8   7      675.17      682.89     48.85 o 
   4   8   7      557.18      617.91     62.83 o 
   5   8   7       44.71       52.03     66.43 o 
  -6   9   7      565.99      590.45     56.82 o 
  -5   9   7      158.03      177.11     43.00 o 
  -4   9   7      685.27      584.66     54.56 o 
  -3   9   7      244.44      294.55     33.90 o 
  -2   9   7       35.48       90.96     23.86 o 
  -1   9   7      255.78      271.86     28.72 o 
   0   9   7       32.59       55.14     44.48 o 
   1   9   7      733.63      829.23     56.50 o 
   2   9   7     3717.74     3932.31    133.59 o 
   3   9   7      992.61     1058.65     87.56 o 
   4   9   7       19.93       44.00     33.27 o 
   5   9   7      577.57      724.49    118.92 o 
  -5  10   7      303.46      350.01    147.83 o 
  -4  10   7      330.37      343.36    128.26 o 
  -3  10   7      624.89      680.35     54.62 o 
  -2  10   7      204.18      168.66     28.23 o 
  -1  10   7       23.94       28.50     27.36 o 
   0  10   7      140.09      186.06     35.96 o 
   1  10   7      837.69      844.84     75.95 o 
   2  10   7      580.10      541.58     58.69 o 
   3  10   7      502.25      446.09     59.09 o 
   4  10   7      298.93      232.82     57.23 o 
  -4  11   7       28.78       19.31     35.75 o 
  -3  11   7       99.27       47.15     50.12 o 
  -2  11   7       23.56       47.15     50.12 o 
  -1  11   7      574.74      453.42     74.14 o 
   0  11   7      544.81      449.98     72.65 o 
   1  11   7       85.48       16.49     36.92 o 
   2  11   7       67.47       79.22     44.78 o 
   3  11   7      335.77      302.62     52.67 o 
  -2  12   7      425.92      441.85     80.07 o 
   0  12   7      348.71      469.44     86.74 o 
   1  12   7      286.74      168.62     57.83 o 
   0 -14   8      210.56       94.89     77.40 o 
  -3 -13   8      295.35      238.32     56.58 o 
  -2 -13   8      121.41      205.63     57.53 o 
  -1 -13   8        2.99      -19.46     55.72 o 
   0 -13   8       73.76       82.74     59.31 o 
   1 -13   8        7.11       32.62     65.24 o 
   2 -13   8      440.90      399.99     46.36 o 
   3 -13   8      660.79      606.14     64.20 o 
  -4 -12   8     1424.82     1580.30    168.73 o 
  -3 -12   8      513.05      560.19     69.33 o 
  -2 -12   8      507.55      596.74     69.62 o 
  -1 -12   8       99.35      103.59     43.72 o 
   0 -12   8      388.60      367.42     79.47 o 
   1 -12   8      401.77      397.45     36.83 o 
   2 -12   8      762.72      689.82     58.72 o 
   3 -12   8      442.81      492.50     54.49 o 
   4 -12   8       17.85       30.21     32.50 o 
   5 -12   8       35.72      104.08     46.03 o 
  -5 -11   8        2.78       23.43     61.68 o 
  -4 -11   8        3.05      -21.05     50.71 o 
  -3 -11   8       30.89       78.43     41.83 o 
  -2 -11   8      369.23      278.22     63.31 o 
  -1 -11   8      364.12      277.73     32.06 o 
   0 -11   8      452.54      450.24     24.39 o 
   1 -11   8     1380.34     1377.75     60.21 o 
   2 -11   8      766.13      645.68    174.96 o 
   3 -11   8      117.76       93.27     30.93 o 
   4 -11   8        5.74        0.10     31.76 o 
   5 -11   8        1.43        1.88     53.23 o 
  -6 -10   8       51.48       26.69     65.24 o 
  -5 -10   8       74.41       38.55     59.61 o 
  -4 -10   8       97.51       49.68     31.14 o 
  -3 -10   8        9.73        3.22     47.30 o 
  -2 -10   8       59.12       58.14     27.88 o 
  -1 -10   8     2710.02     2732.23     99.83 o 
   0 -10   8     3059.04     3206.16     72.61 o 
   1 -10   8     1469.74     1515.86     69.78 o 
   2 -10   8     1794.93     1838.24     71.66 o 
   3 -10   8      784.70      666.09     47.07 o 
   4 -10   8       11.98       17.92     23.50 o 
   5 -10   8      176.95      211.32    105.72 o 
   6 -10   8      275.89      239.29    107.05 o 
  -6  -9   8       50.88       31.78     22.32 o 
  -5  -9   8        0.59       21.04     22.09 o 
  -4  -9   8       18.07       -6.59     10.86 o 
  -3  -9   8       15.73       11.86      5.62 o 
  -2  -9   8      526.90      517.67     18.14 o 
  -1  -9   8     2882.60     3002.83     53.04 o 
   0  -9   8      362.80      359.01     28.17 o 
   1  -9   8      102.23       97.89     12.58 o 
   2  -9   8       12.49      -15.62     15.62 o 
   3  -9   8       36.98       -3.80     19.28 o 
   4  -9   8       19.46      -14.83     22.78 o 
   5  -9   8      715.86      658.44     50.86 o 
   6  -9   8      595.14      572.39     57.40 o 
   7  -9   8      210.01      166.54     38.65 o 
  -7  -8   8      258.73      183.13     59.46 o 
  -6  -8   8      415.11      460.97     56.49 o 
  -5  -8   8      119.46      127.01     22.91 o 
  -4  -8   8      138.60      162.66     23.58 o 
  -3  -8   8      918.19      959.28     32.15 o 
  -2  -8   8       19.81       25.94      7.56 o 
  -1  -8   8      124.51      125.03      7.69 o 
   0  -8   8       65.94       73.26      8.90 o 
   1  -8   8      757.46      756.35     25.14 o 
   2  -8   8       27.85       17.91     13.34 o 
   3  -8   8      842.85      834.14     37.76 o 
   4  -8   8     2768.27     2803.30    106.31 o 
   5  -8   8     1241.70     1245.62     71.17 o 
   6  -8   8      661.89      732.43     47.79 o 
   7  -8   8       29.94       49.68     32.12 o 
  -7  -7   8     1572.02     1715.43    105.09 o 
  -6  -7   8     1170.19     1263.68     68.03 o 
  -5  -7   8      680.94      766.14     36.40 o 
  -4  -7   8     1712.60     1809.79     73.69 o 
  -3  -7   8      202.01      200.72     14.68 o 
  -2  -7   8      113.17      102.10     14.53 o 
  -1  -7   8      252.35      251.94     14.68 o 
   0  -7   8       10.61        0.30     16.16 o 
   1  -7   8        0.55       -1.96     13.47 o 
   2  -7   8      365.38      355.22     21.16 o 
   3  -7   8     1776.82     1825.34     58.97 o 
   4  -7   8     4314.41     4366.41    121.79 o 
   5  -7   8      911.47      930.03     51.48 o 
   6  -7   8       67.95       77.94     29.18 o 
   7  -7   8       44.77       84.05     36.69 o 
  -8  -6   8      381.82      476.00     55.36 o 
  -7  -6   8      211.96      212.98     38.51 o 
  -6  -6   8      479.30      539.10     43.87 o 
  -5  -6   8      743.25      637.57     54.12 o 
  -4  -6   8      207.45      181.04     13.32 o 
  -3  -6   8        0.07       -6.39      6.39 o 
  -2  -6   8     1590.93     1579.15     43.15 o 
  -1  -6   8     3129.27     3282.53     67.40 o 
   0  -6   8      340.55      351.05     51.75 o 
   1  -6   8       53.56       48.57      7.77 o 
   2  -6   8     1322.35     1314.23     57.83 o 
   3  -6   8       60.84       50.64     12.37 o 
   4  -6   8      177.73      173.10     34.10 o 
   5  -6   8        0.86        1.30     44.33 o 
   6  -6   8       28.54      -19.30     45.82 o 
   7  -6   8       86.80      114.45     40.18 o 
   8  -6   8      479.37      451.73     50.64 o 
  -8  -5   8      112.61        8.24     85.70 o 
  -7  -5   8      495.17      408.24     41.56 o 
  -6  -5   8      304.56      251.60     27.47 o 
  -5  -5   8        0.98        4.44     22.09 o 
  -4  -5   8     1361.86     1402.20     43.00 o 
  -3  -5   8     4164.11     4329.44     82.23 o 
  -2  -5   8     2230.78     2221.69     45.45 o 
  -1  -5   8     4382.43     4441.26    109.28 o 
   0  -5   8     5417.90     5533.80     97.39 o 
   1  -5   8      502.60      465.99     17.37 o 
   2  -5   8      833.53      837.75     24.53 o 
   3  -5   8       54.28       44.13     10.23 o 
   4  -5   8     2701.02     2789.96     66.33 o 
   5  -5   8       58.94       85.70     18.17 o 
   6  -5   8      204.59      183.28     31.20 o 
   7  -5   8      422.70      483.40     46.27 o 
   8  -5   8      946.48     1001.38     87.93 o 
  -8  -4   8       43.04       42.01     34.65 o 
  -7  -4   8       67.78       46.69     26.03 o 
  -6  -4   8      305.88      261.40     41.66 o 
  -5  -4   8       17.55       53.66     37.22 o 
  -4  -4   8     2138.01     2154.95     54.57 o 
  -3  -4   8     3901.63     4025.56     76.38 o 
  -2  -4   8     2368.35     2432.46     52.42 o 
  -1  -4   8      553.15      503.25     21.49 o 
   0  -4   8        2.82       -8.39      8.39 o 
   1  -4   8      415.99      394.22     12.92 o 
   2  -4   8      295.57      308.26     13.25 o 
   3  -4   8      220.51      248.56     15.62 o 
   4  -4   8       35.56       14.53     15.71 o 
   5  -4   8      952.13     1037.57     41.99 o 
   6  -4   8      337.43      428.20     36.59 o 
   7  -4   8       49.26       33.69     47.30 o 
   8  -4   8       54.22       13.39     44.48 o 
  -8  -3   8       60.53       65.43     31.25 o 
  -7  -3   8       54.67       38.44     24.05 o 
  -6  -3   8      316.37      345.28     29.91 o 
  -5  -3   8      870.78      987.96     51.45 o 
  -4  -3   8     2260.47     2271.55     57.32 o 
  -3  -3   8      385.79      345.19     16.84 o 
  -2  -3   8        0.34       -4.79     20.76 o 
  -1  -3   8      441.02      483.34     13.29 o 
   0  -3   8        0.09        5.56      5.93 o 
   1  -3   8     1443.62     1460.86     27.89 o 
   2  -3   8     2660.94     2690.55     53.67 o 
   3  -3   8     7775.67     7971.00    150.20 o 
   4  -3   8     2379.62     2428.34     65.67 o 
   5  -3   8      871.13      925.96    102.90 o 
   6  -3   8     1543.62     1712.02     69.89 o 
   7  -3   8        0.41       26.47     31.37 o 
   8  -3   8      183.11      133.36     38.02 o 
  -9  -2   8       27.98      130.78     77.10 o 
  -8  -2   8       39.69       43.28     41.10 o 
  -7  -2   8     2428.32     2302.78    100.37 o 
  -6  -2   8     4670.44     5067.85    175.56 o 
  -5  -2   8     1315.44     1309.64    160.43 o 
  -4  -2   8     1548.27     1565.31     48.74 o 
  -3  -2   8      198.04      191.74     18.78 o 
  -2  -2   8        7.60        5.93      8.41 o 
  -1  -2   8      116.11      100.17     25.06 o 
   0  -2   8      849.14      843.35     26.76 o 
   1  -2   8     5911.08     5895.41    102.10 o 
   2  -2   8    10104.96    10221.86    153.31 o 
   3  -2   8     2340.96     2269.99     48.59 o 
   4  -2   8        2.44        3.49     17.01 o 
   5  -2   8      222.52      237.53     15.22 o 
   6  -2   8      593.90      610.86     40.78 o 
   7  -2   8        0.27       24.66     31.46 o 
   8  -2   8       97.92      114.54     37.66 o 
  -9  -1   8        0.82        4.24     36.02 o 
  -8  -1   8      476.62      463.25    121.73 o 
  -7  -1   8     1380.45     1562.79     75.57 o 
  -6  -1   8       99.73       64.47     22.53 o 
  -5  -1   8      141.95      123.33     23.51 o 
  -4  -1   8     2433.59     2345.89    160.43 o 
  -3  -1   8      643.14      679.83     32.16 o 
  -2  -1   8     1021.51     1113.35     42.55 o 
  -1  -1   8      756.51      755.85     49.23 o 
   0  -1   8     2654.40     2431.94     55.27 o 
   1  -1   8     2898.56     2812.41     55.38 o 
   2  -1   8       82.70       88.90     13.64 o 
   3  -1   8       25.06       17.02     13.64 o 
   4  -1   8        1.21        5.53     15.44 o 
   5  -1   8       13.00       17.28     28.02 o 
   6  -1   8       51.53       44.45     20.72 o 
   7  -1   8      901.90      930.27     56.64 o 
   8  -1   8     1038.89     1063.65     71.56 o 
  -9   0   8      352.93      285.89     99.34 o 
  -8   0   8      772.02      794.25     58.95 o 
  -7   0   8      180.65      184.86     52.19 o 
  -6   0   8       33.89       -6.16     22.11 o 
  -5   0   8      314.45      268.41     35.55 o 
  -4   0   8     1220.30     1249.23     56.27 o 
  -3   0   8     1727.93     1614.73     88.37 o 
  -2   0   8     4630.52     4679.09    100.28 o 
  -1   0   8    12424.90    12542.74    249.74 o 
   0   0   8     2818.00     2764.28     65.65 o 
   1   0   8      233.60      230.98     11.85 o 
   2   0   8      232.75      208.10     17.04 o 
   3   0   8      559.60      512.06     38.25 o 
   4   0   8       21.00        6.83     22.09 o 
   5   0   8     1547.49     1507.01     82.00 o 
   6   0   8     2353.69     2459.44     85.94 o 
   7   0   8      996.75     1036.74     55.80 o 
   8   0   8      994.99     1041.02     72.03 o 
  -9   1   8      426.51      344.85     59.75 o 
  -8   1   8      135.60      181.12    159.54 o 
  -7   1   8       13.15       41.86     35.44 o 
  -6   1   8      181.17      200.38     75.92 o 
  -5   1   8      126.12      101.00     28.46 o 
  -4   1   8     1275.71     1277.03    161.77 o 
  -3   1   8     3478.40     3572.36     94.29 o 
  -2   1   8     2258.08     2186.62    103.79 o 
  -1   1   8     4456.86     4403.86     93.65 o 
   0   1   8      395.30      407.23     25.06 o 
   1   1   8        9.12        3.95      7.96 o 
   2   1   8      891.65      815.98     39.89 o 
   3   1   8       39.00       57.50     23.72 o 
   4   1   8     1253.71     1292.45     42.33 o 
   5   1   8      908.40      811.05     37.94 o 
   6   1   8       39.30       19.16     22.99 o 
   7   1   8       36.56       82.37     47.45 o 
   8   1   8        0.05       15.47     31.63 o 
  -8   2   8       16.86       23.64     35.59 o 
  -7   2   8       97.51      107.05     45.08 o 
  -6   2   8       87.77       27.38     29.64 o 
  -5   2   8      151.68      129.66     30.63 o 
  -4   2   8      764.68      790.31     54.93 o 
  -3   2   8      581.90      601.51    110.91 o 
  -2   2   8     1288.64     1409.52     57.00 o 
  -1   2   8        5.29       -7.84     19.28 o 
   0   2   8      508.97      504.20     60.79 o 
   1   2   8      378.40      354.31     47.60 o 
   2   2   8      710.31      757.28     24.35 o 
   3   2   8     3884.22     3996.81    112.43 o 
   4   2   8     2654.38     2694.70     83.58 o 
   5   2   8       23.20       25.06     12.79 o 
   6   2   8       17.95        9.53     22.86 o 
   7   2   8        4.17       27.09     24.35 o 
   8   2   8       66.69       42.60     42.10 o 
  -8   3   8     1008.37      976.28    126.48 o 
  -7   3   8     1776.39     1907.16     96.82 o 
  -6   3   8      380.93      373.06     72.21 o 
  -5   3   8       44.02       -1.31     21.41 o 
  -4   3   8      362.88      378.59     45.37 o 
  -3   3   8      667.69      626.54     78.14 o 
  -2   3   8       17.43       10.94     13.29 o 
  -1   3   8     1563.86     1567.00     53.38 o 
   0   3   8     2689.64     2747.00     69.66 o 
   1   3   8     1150.07     1133.75     28.84 o 
   2   3   8     4746.93     4989.24    246.58 o 
   3   3   8     3199.84     3172.60     82.00 o 
   4   3   8       77.44       64.86     12.58 o 
   5   3   8        2.81        2.69     17.06 o 
   6   3   8        9.99       -6.16     20.91 o 
   7   3   8       71.44      -14.83     32.18 o 
  -8   4   8      449.05      421.25     56.36 o 
  -7   4   8      988.44      893.64     68.47 o 
  -6   4   8      487.79      614.80     74.27 o 
  -5   4   8       78.25      126.31     31.58 o 
  -4   4   8       81.39       79.12     27.21 o 
  -3   4   8       77.33       67.53     24.91 o 
  -2   4   8     1257.21     1242.47     57.42 o 
  -1   4   8     1895.14     1898.41     68.36 o 
   0   4   8       70.62       70.98     45.82 o 
   1   4   8       10.39        2.29     15.54 o 
   2   4   8     3165.97     3318.07    182.38 o 
   3   4   8      866.38      822.26     36.31 o 
   4   4   8      575.37      600.66     47.23 o 
   5   4   8      122.03      183.43     58.12 o 
   6   4   8      140.61      133.64     36.34 o 
   7   4   8      621.83      561.20    120.40 o 
  -8   5   8        2.54      -45.48     45.48 o 
  -7   5   8      122.19      109.28     37.48 o 
  -6   5   8       29.60       95.13     78.88 o 
  -5   5   8       53.31       21.31     24.19 o 
  -4   5   8     1462.16     1420.29     65.16 o 
  -3   5   8     3539.44     3744.37    171.40 o 
  -2   5   8     2704.84     2668.71     89.45 o 
  -1   5   8      760.71      815.01     51.60 o 
   0   5   8      807.09      791.99     33.26 o 
   1   5   8      574.90      580.27     39.44 o 
   2   5   8       21.94       40.08     16.28 o 
   3   5   8      144.47      153.02     20.44 o 
   4   5   8     1461.65     1497.43    116.69 o 
   5   5   8      850.12      846.93     60.17 o 
   6   5   8      482.19      493.99     51.15 o 
   7   5   8      973.70     1044.06     97.19 o 
  -7   6   8        0.09      -10.19     23.50 o 
  -6   6   8      721.94      777.27     88.96 o 
  -5   6   8     1005.53     1083.61     64.05 o 
  -4   6   8     2585.99     2807.45    185.04 o 
  -3   6   8     3179.28     3350.95    201.65 o 
  -2   6   8       37.61       40.57     15.62 o 
  -1   6   8      548.76      591.86     32.85 o 
   0   6   8     4085.87     4127.53    154.06 o 
   1   6   8     1129.31     1035.97    100.23 o 
   2   6   8      473.92      459.98     61.68 o 
   3   6   8      540.46      599.28     57.97 o 
   4   6   8       44.78       36.16     47.45 o 
   5   6   8      542.16      455.79     65.24 o 
   6   6   8      244.10      205.06    146.79 o 
  -7   7   8      138.52      146.19     49.35 o 
  -6   7   8      209.15      226.06     40.64 o 
  -5   7   8     1276.85     1155.55     75.26 o 
  -4   7   8      595.98      659.47     57.68 o 
  -3   7   8       19.87      -16.10     20.76 o 
  -2   7   8      126.50      121.76     28.42 o 
  -1   7   8      278.67      286.38     26.15 o 
   0   7   8      178.17      204.73     58.12 o 
   1   7   8     1518.47     1606.04    101.12 o 
   2   7   8      789.26      769.92     50.07 o 
   3   7   8       40.21       62.65     25.36 o 
   4   7   8       22.44        8.18     27.36 o 
   5   7   8      129.39      157.80     53.38 o 
   6   7   8       49.17      118.78     45.67 o 
  -6   8   8      386.17      248.62     44.19 o 
  -5   8   8       62.59       79.32     60.79 o 
  -4   8   8       51.85       64.75     27.83 o 
  -3   8   8       25.00       17.94     29.57 o 
  -2   8   8       34.24       35.25     26.84 o 
  -1   8   8      384.51      394.61     47.71 o 
   0   8   8     1646.65     1775.59     77.63 o 
   1   8   8     1811.55     1828.86     79.47 o 
   2   8   8      719.65      614.73     49.73 o 
   3   8   8      461.04      435.17     46.85 o 
   4   8   8      443.83      363.58     55.18 o 
   5   8   8      153.28      201.37     57.36 o 
  -6   9   8      379.79      351.61     52.42 o 
  -5   9   8      547.84      460.79     59.16 o 
  -4   9   8       20.47       -6.42     25.28 o 
  -3   9   8       24.98       13.79     20.83 o 
  -2   9   8        3.27       29.40     21.88 o 
  -1   9   8     1158.36     1131.56     86.00 o 
   0   9   8     1221.38     1180.89     85.11 o 
   1   9   8      160.85      182.57     33.06 o 
   2   9   8      456.97      349.39     48.19 o 
   3   9   8       32.74      -32.32     32.32 o 
   4   9   8       54.51       55.79     38.57 o 
  -5  10   8      225.47      249.30     51.13 o 
  -4  10   8      184.23       98.38     31.15 o 
  -3  10   8      166.12      157.75     43.94 o 
  -2  10   8      448.82      409.03     56.51 o 
  -1  10   8      241.04      257.89     48.14 o 
   0  10   8        4.63      -10.42     47.50 o 
   1  10   8      119.64       38.32     32.74 o 
   2  10   8       86.46       85.70     42.93 o 
   3  10   8        9.31       69.68     38.60 o 
  -3  11   8      935.10     1092.48    129.59 o 
  -2  11   8      584.83      597.84     98.45 o 
  -1  11   8      234.73      209.95     59.90 o 
   0  11   8        5.14       -3.46     48.78 o 
   1  11   8        8.30      -50.25     50.25 o 
   2  11   8        1.72      -28.56     47.87 o 
  -2 -13   9        0.14       17.14     49.85 o 
  -1 -13   9       56.22       36.03     47.97 o 
   0 -13   9      609.24      435.03     95.49 o 
   1 -13   9      387.07      388.48     88.07 o 
   2 -13   9       45.93      100.97     68.35 o 
   3 -13   9       85.71      102.44     35.35 o 
  -4 -12   9       35.55      103.79     70.87 o 
  -3 -12   9      212.83       96.27     62.72 o 
  -2 -12   9      473.82      531.30    120.10 o 
  -1 -12   9      499.80      537.54     84.81 o 
   0 -12   9      411.50      453.42     99.64 o 
   1 -12   9       49.16       57.73     25.30 o 
   2 -12   9       56.29       59.60     38.55 o 
   3 -12   9      253.44      231.82     47.57 o 
   4 -12   9       25.32       -9.20     45.82 o 
  -5 -11   9      417.58      508.28    107.94 o 
  -4 -11   9      696.36      714.97    113.58 o 
  -3 -11   9      471.42      467.46     63.63 o 
  -2 -11   9     1063.94     1118.44     78.42 o 
  -1 -11   9     1136.84     1332.20    145.60 o 
   0 -11   9      417.02      432.33     41.81 o 
   1 -11   9       42.66       42.82     28.02 o 
   2 -11   9       38.20       52.26     24.34 o 
   3 -11   9        6.27       15.44     35.71 o 
   4 -11   9      244.57      194.73     48.06 o 
   5 -11   9      428.56      434.47     99.79 o 
  -5 -10   9       58.63      -59.01     86.00 o 
  -4 -10   9      427.23      334.80     85.70 o 
  -3 -10   9     1307.06     1537.30    149.46 o 
  -2 -10   9       10.46        2.75     34.57 o 
  -1 -10   9      293.47      288.22     37.51 o 
   0 -10   9      287.42      279.96     26.58 o 
   1 -10   9      134.28       98.40     17.94 o 
   2 -10   9      143.82      134.22     30.05 o 
   3 -10   9      100.20      124.97     34.02 o 
   4 -10   9      421.97      443.24     73.40 o 
   5 -10   9      407.96      531.35     70.13 o 
   6 -10   9        0.08       39.01     53.21 o 
  -6  -9   9      230.53      258.00     42.11 o 
  -5  -9   9      140.23      195.72     32.03 o 
  -4  -9   9      154.00      184.36     22.38 o 
  -3  -9   9      612.40      545.39     33.95 o 
  -2  -9   9       62.12       32.78      8.39 o 
  -1  -9   9     1877.70     1820.68     63.92 o 
   0  -9   9     2340.99     2393.65     66.47 o 
   1  -9   9      626.05      589.73     25.14 o 
   2  -9   9     1964.13     2036.20     87.22 o 
   3  -9   9     2416.35     2621.11    101.00 o 
   4  -9   9       92.91      107.40     81.40 o 
   5  -9   9        8.33        8.99     27.39 o 
   6  -9   9       20.08        7.40     79.77 o 
  -7  -8   9      660.01      574.11     67.91 o 
  -6  -8   9      469.80      428.72     41.63 o 
  -5  -8   9      423.59      389.66     44.04 o 
  -4  -8   9      334.08      335.91     27.23 o 
  -3  -8   9        1.73        0.00     11.86 o 
  -2  -8   9      889.64      897.09     32.04 o 
  -1  -8   9     1365.76     1398.04     44.96 o 
   0  -8   9      853.54      773.62     42.70 o 
   1  -8   9      386.02      396.45     20.38 o 
   2  -8   9      362.34      337.71     32.18 o 
   3  -8   9      631.04      537.69     30.83 o 
   4  -8   9       70.58       88.62     49.37 o 
   5  -8   9      927.50      839.66     50.19 o 
   6  -8   9       77.50       96.47     32.45 o 
   7  -8   9       57.05       47.20     32.05 o 
  -7  -7   9        9.85       29.99     26.66 o 
  -6  -7   9       73.10       81.81     27.65 o 
  -5  -7   9       58.83       64.72     22.00 o 
  -4  -7   9      109.35       95.86     14.97 o 
  -3  -7   9     2451.93     2428.01     85.55 o 
  -2  -7   9      780.94      732.64     31.04 o 
  -1  -7   9      450.80      483.28     26.10 o 
   0  -7   9       20.88       10.36     13.20 o 
   1  -7   9      124.89       86.12     15.71 o 
   2  -7   9        5.75       -2.87     10.82 o 
   3  -7   9      689.36      636.65     33.58 o 
   4  -7   9      616.37      634.04     37.64 o 
   5  -7   9      739.74      781.85     50.41 o 
   6  -7   9     1531.54     1570.99     76.11 o 
   7  -7   9      740.45      722.89     57.49 o 
  -7  -6   9       42.37      141.49     35.20 o 
  -6  -6   9      461.12      397.28     69.84 o 
  -5  -6   9     1171.19     1186.17     43.24 o 
  -4  -6   9     2115.77     2129.38     55.49 o 
  -3  -6   9     4069.52     4288.17    100.23 o 
  -2  -6   9     2088.14     2137.25     60.22 o 
  -1  -6   9      513.97      520.36     36.62 o 
   0  -6   9     2141.39     2116.17     55.36 o 
   1  -6   9      245.44      238.40     18.94 o 
   2  -6   9       93.23       87.80     14.68 o 
   3  -6   9     1224.35     1305.39     38.90 o 
   4  -6   9     4936.35     5182.91    141.25 o 
   5  -6   9     1775.96     1975.53     71.60 o 
   6  -6   9      632.63      580.59     93.56 o 
   7  -6   9      558.24      563.32     46.60 o 
  -8  -5   9       48.03       27.61     36.96 o 
  -7  -5   9       50.58       59.32     30.27 o 
  -6  -5   9     1259.62     1283.03     68.21 o 
  -5  -5   9      898.39      887.46     41.11 o 
  -4  -5   9     1538.88     1564.47     42.24 o 
  -3  -5   9     2195.41     2348.92     51.68 o 
  -2  -5   9      168.53      174.71     34.10 o 
  -1  -5   9       36.05       17.36     11.25 o 
   0  -5   9      132.34      117.27     26.84 o 
   1  -5   9       16.17       14.55     15.44 o 
   2  -5   9     2850.40     2812.86     59.59 o 
   3  -5   9     2765.26     2827.24     70.91 o 
   4  -5   9        1.60       15.95     12.01 o 
   5  -5   9      233.93      169.93     28.46 o 
   6  -5   9       41.97       30.36     25.91 o 
   7  -5   9       57.77       52.20     50.56 o 
  -8  -4   9       52.00       25.70     78.58 o 
  -7  -4   9      649.94      700.45     76.51 o 
  -6  -4   9      928.74      904.83     48.42 o 
  -5  -4   9      244.65      279.41     21.32 o 
  -4  -4   9       89.70       77.80     11.90 o 
  -3  -4   9      253.74      247.17     41.52 o 
  -2  -4   9        5.52       13.05     10.38 o 
  -1  -4   9      140.98      102.91     26.39 o 
   0  -4   9     3715.73     3539.91    141.90 o 
   1  -4   9     3733.50     3557.40     70.17 o 
   2  -4   9      859.43      783.48     22.57 o 
   3  -4   9      311.57      322.64     18.69 o 
   4  -4   9      444.91      415.11     37.51 o 
   5  -4   9      217.82      185.30     19.37 o 
   6  -4   9        3.43        8.82     21.07 o 
   7  -4   9        2.75      -34.88     47.60 o 
   8  -4   9      634.75      594.37     57.07 o 
  -8  -3   9      516.62      562.81     50.26 o 
  -7  -3   9     1004.08     1152.63     73.99 o 
  -6  -3   9     1046.71     1120.50     50.22 o 
  -5  -3   9      144.42      132.78     30.69 o 
  -4  -3   9       43.68       37.44     12.07 o 
  -3  -3   9      192.48      169.13     22.83 o 
  -2  -3   9      187.25      199.76     41.81 o 
  -1  -3   9     2336.30     2281.74    108.54 o 
   0  -3   9     7503.77     7477.69    142.33 o 
   1  -3   9     1838.90     1921.62     43.28 o 
   2  -3   9      144.43      159.68     11.57 o 
   3  -3   9      130.50      118.60     26.99 o 
   4  -3   9      115.82      120.23     14.87 o 
   5  -3   9       21.93       34.10     22.74 o 
   6  -3   9      223.45      185.31     28.29 o 
   7  -3   9      544.65      565.46     64.50 o 
   8  -3   9      136.95      149.81     77.40 o 
  -8  -2   9      189.68      221.38     60.64 o 
  -7  -2   9       93.47      119.41     35.11 o 
  -6  -2   9       23.69       23.47     23.50 o 
  -5  -2   9       99.72       71.12     18.51 o 
  -4  -2   9       71.19       44.34     15.39 o 
  -3  -2   9       66.79       57.70     33.95 o 
  -2  -2   9      424.33      407.22     22.22 o 
  -1  -2   9     2841.87     2846.98     62.44 o 
   0  -2   9      472.04      457.47     53.53 o 
   1  -2   9       93.14       75.54      9.74 o 
   2  -2   9       95.39       95.76      9.70 o 
   3  -2   9      913.70      953.34     57.53 o 
   4  -2   9      898.97      892.16     41.41 o 
   5  -2   9     1564.40     1590.75     65.24 o 
   6  -2   9     1590.84     1546.90     71.09 o 
   7  -2   9      377.91      361.13     58.57 o 
   8  -2   9       12.49        8.15     30.92 o 
  -8  -1   9       43.38      163.87     73.84 o 
  -7  -1   9      948.22     1001.94     69.54 o 
  -6  -1   9     1633.39     1591.91     96.66 o 
  -5  -1   9     1411.73     1377.91     86.84 o 
  -4  -1   9     2817.37     2981.74     97.92 o 
  -3  -1   9      630.83      576.09     30.18 o 
  -2  -1   9      472.81      355.30     28.29 o 
  -1  -1   9      724.18      631.76     39.34 o 
   0  -1   9       26.73       29.40     13.24 o 
   1  -1   9      364.37      359.70     32.62 o 
   2  -1   9       29.14       16.20      7.63 o 
   3  -1   9     1732.18     1742.32     52.37 o 
   4  -1   9     3774.56     3852.80    124.79 o 
   5  -1   9     2197.66     2293.92     77.37 o 
   6  -1   9      945.81      941.17     51.84 o 
   7  -1   9      101.06       98.52     29.12 o 
   8  -1   9       19.69       20.32     38.55 o 
  -8   0   9       27.64      -19.95     32.11 o 
  -7   0   9     1483.70     1557.58     98.76 o 
  -6   0   9     3585.50     3497.06    271.34 o 
  -5   0   9        9.19      -11.84     35.44 o 
  -4   0   9      245.62      233.94     33.39 o 
  -3   0   9     2635.43     2652.02    106.86 o 
  -2   0   9      181.31      142.44     16.22 o 
  -1   0   9       12.36       26.12     15.71 o 
   0   0   9      184.01      166.81     21.26 o 
   1   0   9      260.43      221.34     14.38 o 
   2   0   9      616.20      616.90     28.49 o 
   3   0   9     2087.23     2178.52     68.80 o 
   4   0   9      335.44      290.29     21.55 o 
   5   0   9       22.36      -13.02     18.53 o 
   6   0   9       77.08       39.42     49.08 o 
   7   0   9      254.42      196.25     32.84 o 
   8   0   9      337.11      339.11     52.19 o 
  -8   1   9      371.07      355.87    114.17 o 
  -7   1   9      331.60      332.06    124.10 o 
  -6   1   9      578.54      608.86     63.34 o 
  -5   1   9       87.06       85.42     29.34 o 
  -4   1   9      257.06      229.78     33.02 o 
  -3   1   9      460.26      515.09     29.95 o 
  -2   1   9     2065.55     1956.86     74.14 o 
  -1   1   9     9297.14     9751.54    234.51 o 
   0   1   9     5043.85     5256.10    138.64 o 
   1   1   9     1272.37     1218.12     40.02 o 
   2   1   9      799.65      835.80     27.21 o 
   3   1   9     1043.51     1177.88     50.41 o 
   4   1   9      147.90      130.78     41.37 o 
   5   1   9       35.22        9.82     17.64 o 
   6   1   9      204.68      179.98     45.82 o 
   7   1   9      347.38      405.56     44.50 o 
  -8   2   9      765.44      739.81     77.01 o 
  -7   2   9      609.16      587.28     75.28 o 
  -6   2   9       59.96       56.78     32.36 o 
  -5   2   9      811.31      878.92     71.45 o 
  -4   2   9      127.23      122.95     30.65 o 
  -3   2   9     4314.02     4419.59    123.11 o 
  -2   2   9     6133.42     6229.83    171.18 o 
  -1   2   9     1126.64     1048.49     46.30 o 
   0   2   9      464.29      514.86     26.05 o 
   1   2   9     2758.15     2785.95     68.71 o 
   2   2   9     2713.60     2762.62     97.42 o 
   3   2   9      681.00      654.37     31.24 o 
   4   2   9       43.20       47.62     15.48 o 
   5   2   9      500.06      469.65     36.48 o 
   6   2   9      134.90      183.21     28.70 o 
   7   2   9       25.00       28.33     40.01 o 
  -8   3   9      483.07      436.29     70.67 o 
  -7   3   9      200.28      170.85     48.22 o 
  -6   3   9      501.09      500.02     54.04 o 
  -5   3   9      260.33      186.36     39.80 o 
  -4   3   9      509.45      354.44    115.95 o 
  -3   3   9     3546.33     3698.72    126.63 o 
  -2   3   9       88.86      103.18     19.02 o 
  -1   3   9       66.53       46.50     15.42 o 
   0   3   9      876.80      951.66     37.78 o 
   1   3   9      380.62      381.92     39.89 o 
   2   3   9       37.75       32.94      7.41 o 
   3   3   9      581.13      579.71     73.84 o 
   4   3   9      574.26      629.66     51.45 o 
   5   3   9      817.25      865.83     59.75 o 
   6   3   9      452.92      441.25     56.22 o 
   7   3   9       19.40       37.16     35.46 o 
  -8   4   9       57.54       56.74     53.64 o 
  -7   4   9      438.62      442.25     62.65 o 
  -6   4   9      324.20      243.19     84.66 o 
  -5   4   9      299.66      316.32     36.14 o 
  -4   4   9     1440.15     1460.69     86.83 o 
  -3   4   9      540.97      526.19     63.46 o 
  -2   4   9       29.12       31.27     25.27 o 
  -1   4   9      364.19      334.75     28.92 o 
   0   4   9      201.60      174.80     29.51 o 
   1   4   9     1253.35     1143.52     57.91 o 
   2   4   9     3793.73     3927.34    107.02 o 
   3   4   9     3478.55     3632.45     98.48 o 
   4   4   9     1815.58     1887.48     87.33 o 
   5   4   9      188.70      246.43     81.25 o 
   6   4   9      177.18      225.01     53.38 o 
   7   4   9      497.15      584.83     64.90 o 
  -7   5   9      641.86      625.71     61.89 o 
  -6   5   9     1069.21      928.73     66.76 o 
  -5   5   9      778.95      746.73     81.70 o 
  -4   5   9       88.69      153.81     35.46 o 
  -3   5   9      158.06      190.98     68.21 o 
  -2   5   9      939.16      915.35     45.35 o 
  -1   5   9       89.32       73.13     18.48 o 
   0   5   9        3.75        7.85      9.04 o 
   1   5   9        9.05       50.08     29.51 o 
   2   5   9     1973.76     2075.71     72.10 o 
   3   5   9     2705.66     2735.47    107.51 o 
   4   5   9      349.33      316.96     47.00 o 
   5   5   9       71.73      111.87     33.90 o 
   6   5   9      172.06      161.01     50.72 o 
  -7   6   9      272.38      242.31     51.38 o 
  -6   6   9      390.01      347.41     58.67 o 
  -5   6   9      240.40      169.51     40.74 o 
  -4   6   9       45.91       41.94     36.92 o 
  -3   6   9      311.00      287.39     30.38 o 
  -2   6   9      105.12       66.24     20.60 o 
  -1   6   9      620.48      533.94     37.41 o 
   0   6   9     3757.45     4015.81    204.47 o 
   1   6   9       31.94       14.83     24.26 o 
   2   6   9        1.64        8.80     22.86 o 
   3   6   9     1195.75     1063.47     66.15 o 
   4   6   9       11.23      -13.54     24.19 o 
   5   6   9       44.51       66.39     47.60 o 
   6   6   9       95.74       99.09     60.91 o 
  -7   7   9      960.92      881.22     79.08 o 
  -6   7   9       47.09       34.20    105.42 o 
  -5   7   9      842.87      868.64     78.29 o 
  -4   7   9     1340.44     1217.58    160.43 o 
  -3   7   9      684.75      684.46     62.42 o 
  -2   7   9     1151.76     1221.25    182.08 o 
  -1   7   9      967.69      867.40     92.67 o 
   0   7   9      340.40      391.68     66.57 o 
   1   7   9      402.93      339.59     35.54 o 
   2   7   9       14.72      -24.01     24.14 o 
   3   7   9       20.92       16.52     35.59 o 
   4   7   9       85.04       50.11     31.91 o 
   5   7   9        7.13       46.56     69.84 o 
  -6   8   9      128.24      111.41     51.39 o 
  -5   8   9      341.01      265.22     43.28 o 
  -4   8   9       17.99       -3.41     25.19 o 
  -3   8   9      260.27      247.49     36.55 o 
  -2   8   9      556.06      656.01     97.56 o 
  -1   8   9      356.71      489.96     81.85 o 
   0   8   9       65.34       49.58     26.15 o 
   1   8   9        7.31       46.17     26.21 o 
   2   8   9       36.98        9.33     36.08 o 
   3   8   9      185.56      120.49     34.76 o 
   4   8   9      120.28      134.37     65.46 o 
  -5   9   9        0.53       12.49     41.52 o 
  -4   9   9      276.27      307.72     43.89 o 
  -3   9   9     1201.95     1234.95    107.65 o 
  -2   9   9      350.80      316.45    103.79 o 
  -1   9   9      209.94      190.31     87.78 o 
   0   9   9      995.55     1023.37     67.58 o 
   1   9   9      817.82      810.48     72.12 o 
   2   9   9      664.69      707.01     78.14 o 
   3   9   9      555.58      498.77     79.18 o 
   4   9   9      378.33      400.83     65.79 o 
  -4  10   9      610.57      731.64     86.39 o 
  -3  10   9      698.09      707.91    145.31 o 
  -2  10   9        3.50       -9.60     44.33 o 
  -1  10   9      430.30      322.94     70.58 o 
   0  10   9      490.41      593.86    101.27 o 
   1  10   9      420.50      476.13     84.52 o 
   2  10   9      179.14       83.92     44.67 o 
  -2  11   9       57.34      154.20     64.94 o 
  -1  11   9      117.00       15.86     50.12 o 
   0  11   9      302.86      224.27     51.01 o 
  -2 -13  10      251.02      296.25    106.76 o 
  -1 -13  10       78.74       56.92     77.10 o 
   0 -13  10      264.74      192.76    110.32 o 
   1 -13  10      373.04      311.37     88.37 o 
   2 -13  10      317.80      273.47     45.71 o 
  -3 -12  10      471.36      519.74     83.33 o 
  -2 -12  10      227.20      219.79     60.88 o 
  -1 -12  10       48.85       -4.56     51.02 o 
   0 -12  10      172.48      114.24     48.93 o 
   1 -12  10      330.39      276.35    111.20 o 
   2 -12  10       50.54       18.33     28.65 o 
   3 -12  10      569.46      589.84     71.32 o 
   4 -12  10      579.48      677.10    158.21 o 
  -4 -11  10       25.28      -44.19     70.87 o 
  -3 -11  10       53.17       55.76     42.81 o 
  -2 -11  10      115.74      151.90     47.49 o 
  -1 -11  10     1492.93     1569.26    117.14 o 
   0 -11  10     1230.28     1185.55     84.07 o 
   1 -11  10      543.50      468.49     47.46 o 
   2 -11  10       17.19        5.93     44.78 o 
   3 -11  10       13.27      -40.88     45.82 o 
   4 -11  10       37.41        2.97     59.31 o 
   5 -11  10       29.30      101.32     46.31 o 
  -5 -10  10       94.37       79.77     76.81 o 
  -4 -10  10       19.23       53.38     61.98 o 
  -3 -10  10      651.92      638.46     96.38 o 
  -2 -10  10     1271.78     1287.78     67.32 o 
  -1 -10  10     1325.37     1273.00     68.80 o 
   0 -10  10     2018.51     2134.28     81.50 o 
   1 -10  10      570.23      653.13     55.52 o 
   2 -10  10      621.64      579.40     84.22 o 
   3 -10  10      296.05      202.38     39.95 o 
   4 -10  10       64.14      106.86     52.92 o 
   5 -10  10      347.17      376.83     62.04 o 
  -6  -9  10        0.04      -17.50     23.72 o 
  -5  -9  10        0.16       26.69     26.39 o 
  -4  -9  10      240.38      192.76     30.25 o 
  -3  -9  10     1034.44      963.48     64.35 o 
  -2  -9  10     1150.61     1188.26     71.47 o 
  -1  -9  10      233.85      290.62     35.29 o 
   0  -9  10      298.53      229.11     30.84 o 
   1  -9  10      564.09      471.41     28.92 o 
   2  -9  10      302.43      273.74     49.08 o 
   3  -9  10       12.19       14.16     23.57 o 
   4  -9  10      975.99     1057.00     63.53 o 
   5  -9  10      958.01      913.36     64.91 o 
   6  -9  10      248.57      323.74    146.35 o 
  -6  -8  10      130.15      166.66     42.11 o 
  -5  -8  10      452.34      513.32     49.23 o 
  -4  -8  10      415.37      533.19     50.41 o 
  -3  -8  10     1141.38     1099.89     68.50 o 
  -2  -8  10      167.01      185.76     29.65 o 
  -1  -8  10      196.45      192.28     53.23 o 
   0  -8  10       48.37       79.74     26.69 o 
   1  -8  10       91.75       38.44     20.76 o 
   2  -8  10      965.15      931.77     47.07 o 
   3  -8  10     1209.36     1370.34     67.72 o 
   4  -8  10     1064.64     1251.80     71.92 o 
   5  -8  10      335.31      358.78     37.62 o 
   6  -8  10       43.31       34.19     30.99 o 
  -7  -7  10      512.28      579.45     68.21 o 
  -6  -7  10      931.39     1037.01    169.92 o 
  -5  -7  10     2402.11     2627.22    104.17 o 
  -4  -7  10     1543.71     1532.88     66.62 o 
  -3  -7  10       54.62       26.46      7.98 o 
  -2  -7  10      241.50      206.51     19.44 o 
  -1  -7  10      190.48      108.81     20.46 o 
   0  -7  10        9.46       22.16     23.58 o 
   1  -7  10      845.78      876.19     62.13 o 
   2  -7  10     2296.56     2423.89     69.47 o 
   3  -7  10     1073.29     1095.07     70.43 o 
   4  -7  10       22.17       10.25     38.40 o 
   5  -7  10      125.35       61.00     25.16 o 
   6  -7  10       33.69       13.33     25.03 o 
   7  -7  10       25.95       15.49     41.22 o 
  -7  -6  10      220.43      131.23     38.62 o 
  -6  -6  10      281.35      281.05     37.88 o 
  -5  -6  10      205.71      193.39     24.79 o 
  -4  -6  10       80.88       60.80     21.94 o 
  -3  -6  10        1.05       -6.84      8.41 o 
  -2  -6  10      178.58      179.88     22.22 o 
  -1  -6  10     1034.54     1119.85     44.02 o 
   0  -6  10     1103.99     1187.99     56.05 o 
   1  -6  10      806.32      844.80     34.98 o 
   2  -6  10      304.60      302.45     16.66 o 
   3  -6  10        0.72      -10.30     10.30 o 
   4  -6  10      413.42      356.70     31.07 o 
   5  -6  10      394.83      335.99     52.19 o 
   6  -6  10        8.27       37.09     28.34 o 
   7  -6  10      734.10      743.55     57.64 o 
  -8  -5  10       27.74       98.16     77.70 o 
  -7  -5  10      250.37      183.85     33.88 o 
  -6  -5  10       75.00       70.87     23.07 o 
  -5  -5  10      335.92      347.40     30.21 o 
  -4  -5  10      487.41      498.20     30.54 o 
  -3  -5  10     1687.18     1781.06     55.16 o 
  -2  -5  10     2877.33     2967.31     92.82 o 
  -1  -5  10     2972.56     2979.21     75.66 o 
   0  -5  10     3690.32     3649.38     82.15 o 
   1  -5  10      525.72      528.64     27.64 o 
   2  -5  10      188.45      191.28     12.79 o 
   3  -5  10       14.91        9.49      9.87 o 
   4  -5  10      178.61      188.31     32.62 o 
   5  -5  10      257.28      275.05     33.86 o 
   6  -5  10      709.41      762.76     49.89 o 
   7  -5  10     1084.90     1073.79    122.77 o 
  -8  -4  10      631.10      606.85     62.43 o 
  -7  -4  10      276.12      196.92     41.30 o 
  -6  -4  10      333.10      352.45     33.35 o 
  -5  -4  10      962.92     1048.95     46.54 o 
  -4  -4  10     1638.44     1741.85     59.69 o 
  -3  -4  10      958.39      967.66     36.96 o 
  -2  -4  10      635.35      607.63     24.83 o 
  -1  -4  10     1872.91     1770.88     62.98 o 
   0  -4  10     1733.34     1647.58     74.88 o 
   1  -4  10      130.02      103.33     25.06 o 
   2  -4  10       65.61       67.43     10.69 o 
   3  -4  10      172.84      161.80     14.80 o 
   4  -4  10      411.63      431.46     52.04 o 
   5  -4  10      317.52      287.66     38.47 o 
   6  -4  10      144.90      162.91     29.67 o 
   7  -4  10        2.25       28.82     32.68 o 
  -8  -3  10       16.06      -39.63     53.38 o 
  -7  -3  10       77.04      105.48     27.95 o 
  -6  -3  10     1331.54     1380.61     59.90 o 
  -5  -3  10      108.67      145.03     44.63 o 
  -4  -3  10      547.35      495.18     28.35 o 
  -3  -3  10      632.37      628.19     43.15 o 
  -2  -3  10      679.95      734.14     29.47 o 
  -1  -3  10       16.47        1.28     23.64 o 
   0  -3  10       17.92       19.94     16.16 o 
   1  -3  10      873.57      786.96     28.28 o 
   2  -3  10     1429.76     1446.04     43.59 o 
   3  -3  10     1593.70     1649.31     73.10 o 
   4  -3  10     2280.76     2407.37     81.13 o 
   5  -3  10      846.04      783.49     47.38 o 
   6  -3  10      157.66      112.82     26.19 o 
   7  -3  10       39.57      -11.64     47.45 o 
  -8  -2  10      615.50      540.42     47.39 o 
  -7  -2  10     2651.37     2871.17    126.05 o 
  -6  -2  10     1687.02     1664.97     78.10 o 
  -5  -2  10      148.13      158.28     41.52 o 
  -4  -2  10      546.64      549.91     37.66 o 
  -3  -2  10     1865.40     1835.31     96.82 o 
  -2  -2  10      254.40      294.97     29.80 o 
  -1  -2  10     1186.72     1181.14     41.66 o 
   0  -2  10     4592.91     4777.23    117.23 o 
   1  -2  10     3095.33     3157.06     68.95 o 
   2  -2  10     1251.25     1233.26     64.35 o 
   3  -2  10     1874.35     1923.32    114.91 o 
   4  -2  10     1131.21     1225.49     52.46 o 
   5  -2  10      541.54      484.17     40.36 o 
   6  -2  10       26.14       19.90     42.85 o 
   7  -2  10      146.39       91.92     37.90 o 
  -8  -1  10      766.67      771.06    133.45 o 
  -7  -1  10     1257.07     1284.24     96.42 o 
  -6  -1  10      675.08      712.31     60.27 o 
  -5  -1  10       11.92       74.16     28.92 o 
  -4  -1  10      380.43      340.81     36.45 o 
  -3  -1  10       61.15       85.02     28.47 o 
  -2  -1  10     1750.45     1669.07     63.35 o 
  -1  -1  10     2272.18     2133.28     95.64 o 
   0  -1  10        3.33       12.50     11.01 o 
   1  -1  10        2.09        0.00     17.50 o 
   2  -1  10       23.89       43.51      8.17 o 
   3  -1  10      708.71      629.90     33.74 o 
   4  -1  10      725.21      501.92     53.82 o 
   5  -1  10      622.93      530.34    102.90 o 
   6  -1  10     1066.47     1123.53     61.94 o 
   7  -1  10      203.69      204.34     80.51 o 
  -8   0  10      304.68      269.93     58.60 o 
  -7   0  10      125.48       69.55     60.50 o 
  -6   0  10        7.39       55.15     44.95 o 
  -5   0  10      217.41      265.27     49.97 o 
  -4   0  10      926.22      974.03     76.51 o 
  -3   0  10     5629.18     5885.21    168.26 o 
  -2   0  10     2193.55     2191.45     79.16 o 
  -1   0  10      633.45      603.41     46.22 o 
   0   0  10     1033.40     1146.63     99.34 o 
   1   0  10        1.79      -13.30     13.30 o 
   2   0  10      430.26      412.33     19.96 o 
   3   0  10      227.58      196.96     22.03 o 
   4   0  10      528.62      442.38     32.91 o 
   5   0  10     1547.00     1615.33     69.57 o 
   6   0  10     1588.97     1582.71     73.31 o 
   7   0  10      400.65      332.82     42.60 o 
  -8   1  10       32.62      125.78     54.71 o 
  -7   1  10       43.75        3.68     41.52 o 
  -6   1  10     1215.50     1243.31    110.91 o 
  -5   1  10     1232.44     1341.13     93.10 o 
  -4   1  10     1695.55     1752.98     90.07 o 
  -3   1  10     1581.69     1488.50    121.88 o 
  -2   1  10      934.27      936.53     47.30 o 
  -1   1  10      856.14      807.93     44.46 o 
   0   1  10      960.57      937.08     44.27 o 
   1   1  10      472.93      424.04     24.21 o 
   2   1  10       26.78       14.04     13.26 o 
   3   1  10      473.94      436.83     27.23 o 
   4   1  10     1885.83     1917.75     73.99 o 
   5   1  10      310.04      324.71     63.31 o 
   6   1  10        5.32      -14.68     28.42 o 
   7   1  10      190.48      213.64     56.05 o 
  -8   2  10       24.69      -63.71     63.71 o 
  -7   2  10        4.94       -5.02     56.20 o 
  -6   2  10      295.30      337.90     51.09 o 
  -5   2  10      918.63     1050.49    107.20 o 
  -4   2  10      919.51      927.39     67.39 o 
  -3   2  10      321.41      324.00     81.55 o 
  -2   2  10        6.26       29.11     16.38 o 
  -1   2  10        0.09        9.44     16.46 o 
   0   2  10      896.05      915.60     51.01 o 
   1   2  10      547.53      498.47     29.36 o 
   2   2  10      162.90      165.41     13.79 o 
   3   2  10     1216.88     1274.08    102.16 o 
   4   2  10      348.26      366.93     28.04 o 
   5   2  10        0.43       16.70     16.37 o 
   6   2  10      118.64      116.89     39.17 o 
   7   2  10      146.10       -1.60     38.49 o 
  -8   3  10      220.88      235.72     62.44 o 
  -7   3  10       57.13       22.33     51.75 o 
  -6   3  10     1095.63     1061.69     81.49 o 
  -5   3  10     2008.16     2119.35    114.82 o 
  -4   3  10      807.03      816.01     61.50 o 
  -3   3  10       35.02       -7.28     22.99 o 
  -2   3  10      618.52      598.66     51.15 o 
  -1   3  10     1079.43     1089.05     48.98 o 
   0   3  10     2539.11     2722.58     75.02 o 
   1   3  10     3556.15     3633.35     86.18 o 
   2   3  10      650.28      641.59     34.70 o 
   3   3  10      469.27      464.29     26.28 o 
   4   3  10      105.34       98.03     38.43 o 
   5   3  10       61.77       93.28     33.05 o 
   6   3  10      169.96      129.74     40.32 o 
   7   3  10        9.47        6.90     50.43 o 
  -7   4  10     1645.75     1613.25    115.59 o 
  -6   4  10     1520.75     1650.40    112.39 o 
  -5   4  10       60.40       64.62     40.18 o 
  -4   4  10       24.68       18.54     45.05 o 
  -3   4  10      202.78      184.10     45.07 o 
  -2   4  10      411.22      365.36     46.03 o 
  -1   4  10      371.09      455.05     44.66 o 
   0   4  10       32.26       53.60     13.48 o 
   1   4  10      399.13      325.14     79.77 o 
   2   4  10      582.32      553.74     31.78 o 
   3   4  10      144.70      147.76     88.96 o 
   4   4  10      443.66      468.88     90.30 o 
   5   4  10       81.13      -10.30     29.13 o 
   6   4  10       21.04       43.82     37.60 o 
  -7   5  10       52.69       13.73     48.24 o 
  -6   5  10       78.06       80.21     43.44 o 
  -5   5  10      632.94      688.83    258.44 o 
  -4   5  10      297.83      262.32     50.71 o 
  -3   5  10      870.50      855.50    159.69 o 
  -2   5  10     1015.74     1020.24    157.47 o 
  -1   5  10      421.68      460.07     31.10 o 
   0   5  10     1507.73     1501.96     47.22 o 
   1   5  10      245.72      227.12     33.67 o 
   2   5  10      852.06      959.28     72.73 o 
   3   5  10     1967.12     2054.72     96.76 o 
   4   5  10      967.91      740.05     63.27 o 
   5   5  10      513.62      462.15     53.38 o 
   6   5  10      859.98      667.55     67.55 o 
  -7   6  10      157.65      102.02     65.39 o 
  -6   6  10      927.79      915.97     73.10 o 
  -5   6  10      638.34      675.27     88.67 o 
  -4   6  10      469.80      450.24     57.83 o 
  -3   6  10     1905.23     2195.93    111.87 o 
  -2   6  10     2935.76     3155.89    153.41 o 
  -1   6  10     1532.25     1550.20     84.82 o 
   0   6  10      250.92      199.81     30.89 o 
   1   6  10      323.05      298.10     77.99 o 
   2   6  10      933.22     1004.99     60.56 o 
   3   6  10      111.86      122.62     45.52 o 
   4   6  10      103.88       61.12     34.57 o 
   5   6  10      724.85      717.31     64.95 o 
  -6   7  10      120.34      167.34     39.23 o 
  -5   7  10       88.84      118.04     38.37 o 
  -4   7  10      772.93      811.05    111.80 o 
  -3   7  10      428.13      448.29    104.38 o 
  -2   7  10      287.66      275.19     54.56 o 
  -1   7  10      165.77      123.68     35.53 o 
   0   7  10      165.73      158.25     50.41 o 
   1   7  10      465.63      371.94     42.81 o 
   2   7  10      418.22      381.77     43.96 o 
   3   7  10      285.26      276.88     50.20 o 
   4   7  10      532.33      553.62     55.80 o 
   5   7  10      257.03      198.98     88.96 o 
  -5   8  10       10.61       11.81     73.84 o 
  -4   8  10       20.93       59.92     28.19 o 
  -3   8  10        5.95       64.94     58.72 o 
  -2   8  10      413.44      415.15     54.75 o 
  -1   8  10      543.04      483.96     52.93 o 
   0   8  10      840.33      835.48     60.42 o 
   1   8  10      262.52      294.63     40.79 o 
   2   8  10      230.37      152.95     36.60 o 
   3   8  10     1544.48     1597.79    147.98 o 
   4   8  10      368.83      369.67     63.81 o 
  -4   9  10      198.62      129.86     76.95 o 
  -3   9  10        6.31       32.73     38.54 o 
  -2   9  10      357.32      284.19     57.68 o 
  -1   9  10      734.78      716.76     74.08 o 
   0   9  10      346.69      381.59     94.89 o 
   1   9  10       68.95       95.79     41.39 o 
   2   9  10      269.14       54.76     52.32 o 
   3   9  10      281.31      319.09     67.25 o 
  -3  10  10      311.01      179.30     53.72 o 
  -2  10  10      350.20      180.89     71.76 o 
  -1  10  10      105.05       74.66     43.76 o 
   0  10  10       10.99       32.14     44.84 o 
   1  10  10        0.03       11.82     42.64 o 
   0 -13  11      407.31      423.76    103.20 o 
   1 -13  11      304.38      237.53     82.14 o 
  -3 -12  11      237.96      169.00     70.11 o 
  -2 -12  11     1198.22     1246.60    100.37 o 
  -1 -12  11      916.06      833.25     98.60 o 
   0 -12  11        4.04      -23.72     44.03 o 
   1 -12  11       42.09      110.89     34.27 o 
   2 -12  11        5.11        9.74     59.31 o 
   3 -12  11        0.40        3.63     56.05 o 
  -4 -11  11      478.06      528.15    117.73 o 
  -3 -11  11     1194.04     1112.20    105.54 o 
  -2 -11  11      856.31      952.91     87.50 o 
  -1 -11  11      394.88      336.25     32.69 o 
   0 -11  11      137.61      116.55     24.30 o 
   1 -11  11       78.36       67.53     29.65 o 
   2 -11  11        0.84       15.50     28.46 o 
   3 -11  11      300.77      295.83     52.43 o 
   4 -11  11      338.22      462.05     76.43 o 
  -5 -10  11      174.67       44.19     76.81 o 
  -4 -10  11      277.35      294.17     80.36 o 
  -3 -10  11      514.24      500.87     43.89 o 
  -2 -10  11       29.61       14.40     38.55 o 
  -1 -10  11       36.46       62.04     24.17 o 
   0 -10  11       14.85       14.23     25.60 o 
   1 -10  11       66.28       16.32     45.82 o 
   2 -10  11      119.25      144.90     42.39 o 
   3 -10  11     1076.72     1214.65     83.71 o 
   4 -10  11      665.86      602.98     80.07 o 
   5 -10  11       20.13       -4.75     53.32 o 
  -5  -9  11       57.88       56.34     26.99 o 
  -4  -9  11        0.42      -18.09     18.09 o 
  -3  -9  11        2.39        2.97     18.09 o 
  -2  -9  11       44.13       62.27     24.02 o 
  -1  -9  11     1001.55     1107.99     56.50 o 
   0  -9  11     1233.64     1260.36     95.49 o 
   1  -9  11      948.85     1051.75    100.83 o 
   2  -9  11     1447.00     1490.87     89.77 o 
   3  -9  11      868.47      714.97     64.05 o 
   4  -9  11      258.31      208.36     51.45 o 
   5  -9  11       43.80       -3.99     54.86 o 
  -6  -8  11      911.99      963.48     77.70 o 
  -5  -8  11      395.61      412.50     46.56 o 
  -4  -8  11       17.81       68.50     26.99 o 
  -3  -8  11      121.20       88.67     26.69 o 
  -2  -8  11      191.56      245.84     32.32 o 
  -1  -8  11      264.73      250.31     23.16 o 
   0  -8  11     1364.83     1261.42     61.21 o 
   1  -8  11     1011.18     1096.00     49.63 o 
   2  -8  11      526.28      502.11     42.18 o 
   3  -8  11      234.30      177.25     51.45 o 
   4  -8  11        9.22      -15.05     51.60 o 
   5  -8  11       10.87        6.22     32.34 o 
   6  -8  11      185.76      160.55     37.32 o 
  -6  -7  11        6.12       32.62     38.55 o 
  -5  -7  11      337.74      281.42     42.11 o 
  -4  -7  11      633.48      603.18     56.05 o 
  -3  -7  11      906.11      826.59     46.28 o 
  -2  -7  11       24.13      -13.72     13.72 o 
  -1  -7  11      127.20      104.71     15.96 o 
   0  -7  11      609.95      615.64     36.18 o 
   1  -7  11      101.87      130.78     22.54 o 
   2  -7  11      313.88      291.78     31.93 o 
   3  -7  11      106.17      102.44     31.29 o 
   4  -7  11     1019.10      946.61     52.04 o 
   5  -7  11     1268.70     1292.97     83.03 o 
   6  -7  11      410.33      407.57     44.87 o 
  -7  -6  11      167.53      198.98     53.67 o 
  -6  -6  11      867.47      923.45     79.47 o 
  -5  -6  11     3176.33     3053.10    130.33 o 
  -4  -6  11      870.00      814.94    147.53 o 
  -3  -6  11      159.21      120.31     22.18 o 
  -2  -6  11      511.88      535.36     33.99 o 
  -1  -6  11       25.38       18.99     14.38 o 
   0  -6  11      117.58      107.70     19.42 o 
   1  -6  11       51.63       56.03     15.54 o 
   2  -6  11     1173.45     1145.26     32.45 o 
   3  -6  11      459.88      482.79     27.05 o 
   4  -6  11      118.96      123.34     22.91 o 
   5  -6  11     1716.64     1742.70    120.69 o 
   6  -6  11     1515.21     1492.99    105.42 o 
   7  -6  11      559.91      480.11     96.67 o 
  -7  -5  11      435.09      385.67     45.99 o 
  -6  -5  11     2084.43     2134.96     82.89 o 
  -5  -5  11     1097.60     1030.17     52.05 o 
  -4  -5  11      542.31      545.65     91.63 o 
  -3  -5  11     1217.90     1270.44     61.09 o 
  -2  -5  11      860.31      803.45     37.42 o 
  -1  -5  11        0.09       10.43     17.22 o 
   0  -5  11     1554.77     1547.29     52.26 o 
   1  -5  11     2405.04     2525.14     72.32 o 
   2  -5  11      493.23      556.65     26.99 o 
   3  -5  11      295.27      287.09     21.50 o 
   4  -5  11       54.29       23.58     20.37 o 
   5  -5  11       37.73       52.82     23.63 o 
   6  -5  11      217.04      198.67     63.76 o 
   7  -5  11       10.59       -4.98     43.00 o 
  -7  -4  11      388.93      430.61     50.64 o 
  -6  -4  11      591.41      564.20     40.16 o 
  -5  -4  11      348.45      302.49     55.16 o 
  -4  -4  11       89.79       79.04     15.68 o 
  -3  -4  11       30.20       24.51     13.29 o 
  -2  -4  11      418.55      356.46     23.87 o 
  -1  -4  11     3410.30     3445.52     92.93 o 
   0  -4  11     5920.64     6122.51    133.03 o 
   1  -4  11     1583.01     1710.92     60.79 o 
   2  -4  11       79.36       91.42     14.97 o 
   3  -4  11       18.79       21.41     15.71 o 
   4  -4  11      525.32      548.71     45.52 o 
   5  -4  11      260.88      228.31     40.33 o 
   6  -4  11       37.21       55.31     46.11 o 
   7  -4  11      148.37      117.33     43.01 o 
  -8  -3  11     1166.85     1436.47    156.87 o 
  -7  -3  11      389.09      370.72     39.39 o 
  -6  -3  11      243.81      194.39     34.23 o 
  -5  -3  11      289.78      276.35     39.00 o 
  -4  -3  11       88.68       56.48     18.31 o 
  -3  -3  11      389.59      413.93     27.21 o 
  -2  -3  11     3018.25     3053.14     76.26 o 
  -1  -3  11     1676.28     1621.87     41.03 o 
   0  -3  11     2359.47     2380.96     58.12 o 
   1  -3  11      694.30      718.26     33.95 o 
   2  -3  11       58.47       60.37     51.90 o 
   3  -3  11     1820.09     1772.34     58.33 o 
   4  -3  11      251.84      234.25     28.58 o 
   5  -3  11      586.00      508.74     87.78 o 
   6  -3  11      253.47      233.71     36.55 o 
   7  -3  11       12.35       19.91     38.40 o 
  -8  -2  11      174.39      118.73     42.60 o 
  -7  -2  11       72.81       10.23     26.24 o 
  -6  -2  11       11.79       17.50     32.24 o 
  -5  -2  11        5.67       97.85     46.26 o 
  -4  -2  11       26.42       34.89     18.28 o 
  -3  -2  11      361.37      337.95     27.51 o 
  -2  -2  11      622.95      614.22     87.78 o 
  -1  -2  11      644.23      616.86     84.52 o 
   0  -2  11        1.43       11.21     21.85 o 
   1  -2  11       30.63       22.38     10.30 o 
   2  -2  11       13.31       18.14     11.86 o 
   3  -2  11     1011.59     1039.38     47.17 o 
   4  -2  11     2156.42     2158.79     96.08 o 
   5  -2  11     1376.84     1326.55     64.29 o 
   6  -2  11      298.07      212.80     31.43 o 
   7  -2  11        8.70        5.12     37.22 o 
  -7  -1  11      342.60      281.42     98.75 o 
  -6  -1  11      439.78      406.69     96.67 o 
  -5  -1  11      143.60      192.67     37.64 o 
  -4  -1  11      544.01      522.61     57.94 o 
  -3  -1  11     3838.54     3927.77    126.01 o 
  -2  -1  11     1996.28     2143.28     72.54 o 
  -1  -1  11      224.42      213.83     18.61 o 
   0  -1  11        5.03      -13.84     13.84 o 
   1  -1  11     1170.28     1190.70     37.91 o 
   2  -1  11     1957.83     1925.55    155.98 o 
   3  -1  11     2930.68     2956.99     90.00 o 
   4  -1  11     1576.95     1620.17     68.06 o 
   5  -1  11      123.49      103.56     23.22 o 
   6  -1  11      366.63      325.52     39.53 o 
   7  -1  11      498.78      521.43     52.34 o 
  -8   0  11      306.92      222.59     59.03 o 
  -7   0  11      183.29      253.76     52.63 o 
  -6   0  11     1158.37     1321.65     92.32 o 
  -5   0  11     1168.61     1099.62     80.42 o 
  -4   0  11      480.94      469.55     49.06 o 
  -3   0  11     1605.01     1671.94     73.23 o 
  -2   0  11       14.12        4.46     19.09 o 
  -1   0  11      868.56      903.59     83.03 o 
   0   0  11       10.20       23.15     15.30 o 
   1   0  11        0.67       12.50     11.01 o 
   2   0  11      224.05      230.71     18.09 o 
   3   0  11     1755.63     1854.71     72.65 o 
   4   0  11     1363.90     1247.90    115.95 o 
   5   0  11       61.03       52.80     21.48 o 
   6   0  11       49.09       -2.36     29.26 o 
   7   0  11        8.64      -21.77     55.28 o 
  -8   1  11        3.46       44.44     75.92 o 
  -7   1  11       53.01      111.65     53.82 o 
  -6   1  11      680.04      551.08     75.74 o 
  -5   1  11      116.59       11.86     67.91 o 
  -4   1  11        4.41       42.85     36.92 o 
  -3   1  11      188.08      117.07     33.44 o 
  -2   1  11     1454.94     1271.50     81.70 o 
  -1   1  11     2862.98     2715.25    116.23 o 
   0   1  11      421.56      376.21     36.48 o 
   1   1  11      325.12      319.66     43.00 o 
   2   1  11     2144.79     2317.61     62.87 o 
   3   1  11      260.74      267.47     26.08 o 
   4   1  11        8.40        7.68     17.06 o 
   5   1  11      142.38      136.10     27.43 o 
   6   1  11      475.72      380.77     49.66 o 
   7   1  11      274.68      243.78     52.11 o 
  -7   2  11      284.54      266.04     60.05 o 
  -6   2  11       72.97       36.06     39.89 o 
  -5   2  11       69.23      138.04     50.33 o 
  -4   2  11      621.61      671.80     81.70 o 
  -3   2  11     1662.96     1562.46    128.26 o 
  -2   2  11     2078.36     2259.63    107.93 o 
  -1   2  11     1451.33     1500.57     67.03 o 
   0   2  11     5179.88     5282.24    141.99 o 
   1   2  11     3717.13     3787.89    134.04 o 
   2   2  11      235.90      228.24     13.03 o 
   3   2  11      153.74      149.94     28.47 o 
   4   2  11      419.50      360.99     33.23 o 
   5   2  11       63.37       27.95     35.13 o 
   6   2  11       72.34      120.02     55.78 o 
  -7   3  11      213.70      208.43     73.03 o 
  -6   3  11       11.73      -39.59     39.59 o 
  -5   3  11      156.62      119.51     41.54 o 
  -4   3  11      464.16      399.75     52.25 o 
  -3   3  11      351.81      353.56     44.14 o 
  -2   3  11       17.63       30.31     18.33 o 
  -1   3  11      535.59      488.02     36.41 o 
   0   3  11     2374.50     2336.79     89.35 o 
   1   3  11      189.50      203.92     20.61 o 
   2   3  11      770.75      796.26     26.58 o 
   3   3  11      232.81      241.58     82.74 o 
   4   3  11      108.41      119.45     43.30 o 
   5   3  11      265.68      224.39     43.00 o 
   6   3  11      270.90      266.95     50.20 o 
  -7   4  11      358.86      319.62     68.99 o 
  -6   4  11      830.97      734.43     78.76 o 
  -5   4  11      188.76      186.77     45.81 o 
  -4   4  11      108.24      185.12     43.01 o 
  -3   4  11      575.28      612.57     60.57 o 
  -2   4  11      601.09      557.08     61.83 o 
  -1   4  11      340.60      299.81     31.54 o 
   0   4  11      123.01      126.93     17.50 o 
   1   4  11     1152.28     1130.19     69.07 o 
   2   4  11      822.77      748.01     51.51 o 
   3   4  11      538.42      480.52     45.53 o 
   4   4  11     1116.09     1202.92     77.56 o 
   5   4  11     1664.54     1643.21     97.08 o 
   6   4  11      358.73      494.17     59.55 o 
  -7   5  11      647.58      451.05    124.85 o 
  -6   5  11     1509.96     1505.58    118.04 o 
  -5   5  11      806.61      887.56     91.80 o 
  -4   5  11       13.78       42.95     33.90 o 
  -3   5  11       81.99      105.46     49.05 o 
  -2   5  11      393.07      338.66     66.13 o 
  -1   5  11        7.46      -39.10     41.96 o 
   0   5  11     1185.47     1199.81     46.68 o 
   1   5  11      351.99      270.24     42.29 o 
   2   5  11       38.67        2.45     24.07 o 
   3   5  11      760.21      780.55     56.25 o 
   4   5  11      660.70      665.69     67.02 o 
   5   5  11        0.94      -11.00     32.06 o 
  -6   6  11      462.36      389.85     69.89 o 
  -5   6  11        4.83      -19.06     26.69 o 
  -4   6  11      116.70       59.66     39.40 o 
  -3   6  11       24.97        6.04     32.76 o 
  -2   6  11       45.08       26.03     41.22 o 
  -1   6  11      256.48      247.05     47.00 o 
   0   6  11      861.26      982.87    113.13 o 
   1   6  11      567.06      531.34     49.69 o 
   2   6  11      140.43      128.15     32.62 o 
   3   6  11      344.63      300.48     54.58 o 
   4   6  11       69.64       55.87     34.84 o 
   5   6  11      485.61      397.37     95.49 o 
  -5   7  11      121.31      169.60     54.44 o 
  -4   7  11      370.10      306.81     60.20 o 
  -3   7  11      960.19      829.22    131.96 o 
  -2   7  11     2233.54     2270.74    143.23 o 
  -1   7  11     1923.74     2181.96    124.02 o 
   0   7  11      392.07      396.62     43.68 o 
   1   7  11       22.00       52.43     29.85 o 
   2   7  11       75.35       67.91     33.34 o 
   3   7  11      107.67       46.50     61.98 o 
   4   7  11        2.06      -18.03     53.53 o 
  -5   8  11      155.03       91.02    121.14 o 
  -4   8  11       18.17       50.04     87.18 o 
  -3   8  11      582.45      654.31     84.63 o 
  -2   8  11     1326.41     1422.22    102.95 o 
  -1   8  11        2.29       73.42     65.69 o 
   0   8  11       33.40       41.18     31.28 o 
   1   8  11      103.58       85.52     33.35 o 
   2   8  11        4.07       -5.85     35.65 o 
   3   8  11       60.32       97.62     71.32 o 
  -3   9  11      344.07      253.63    100.97 o 
  -2   9  11       62.95       77.46     46.31 o 
  -1   9  11      200.80      268.17     81.40 o 
   0   9  11      108.15       53.57     45.07 o 
   1   9  11       33.83      -32.75     54.86 o 
   2   9  11      491.35      497.64     84.05 o 
  -2 -12  12        0.18       14.89     51.74 o 
  -1 -12  12      191.71      209.63     68.95 o 
   0 -12  12       37.97       61.57    135.08 o 
   1 -12  12       48.07       97.98     37.36 o 
   2 -12  12      397.79      392.53     95.64 o 
  -3 -11  12       63.37       79.46     99.34 o 
  -2 -11  12      566.90      491.78     77.67 o 
  -1 -11  12      375.67      391.20     36.91 o 
   0 -11  12      133.84      136.23     52.63 o 
   1 -11  12      133.42       78.93     43.00 o 
   2 -11  12      114.55      109.47     65.54 o 
   3 -11  12      125.85      119.32     80.22 o 
  -4 -10  12      398.91      284.98     82.74 o 
  -3 -10  12     1002.19     1039.40     73.84 o 
  -2 -10  12     1404.25     1360.44     83.03 o 
  -1 -10  12      729.31      769.80     55.49 o 
   0 -10  12      496.45      536.25     54.27 o 
   1 -10  12      657.71      635.73     49.85 o 
   2 -10  12       31.99       50.08     33.79 o 
   3 -10  12        8.85      -38.97     74.43 o 
   4 -10  12       16.26      -44.33     44.33 o 
  -5  -9  12      240.95      299.81     47.15 o 
  -4  -9  12      761.03      706.08     66.43 o 
  -3  -9  12      787.03      644.10     58.12 o 
  -2  -9  12      428.22      345.28     51.45 o 
  -1  -9  12      271.56      283.45     34.44 o 
   0  -9  12      254.54      202.94     31.13 o 
   1  -9  12      417.09      360.54     81.55 o 
   2  -9  12        1.59       77.03     44.25 o 
   3  -9  12     1034.60     1042.12    109.57 o 
   4  -9  12      425.60      434.06     60.76 o 
   5  -9  12       10.29      188.84     62.32 o 
  -6  -8  12      246.55      195.72     47.15 o 
  -5  -8  12      879.04      839.23     82.14 o 
  -4  -8  12      170.53      240.80     43.89 o 
  -3  -8  12      190.44      148.87     35.88 o 
  -2  -8  12      657.83      543.27     53.38 o 
  -1  -8  12      137.81      159.86     25.06 o 
   0  -8  12       21.85       17.76     17.94 o 
   1  -8  12     1455.83     1368.76     59.58 o 
   2  -8  12     2355.55     2500.23    104.52 o 
   3  -8  12     1058.67     1074.73     68.48 o 
   4  -8  12      738.05      784.71     59.01 o 
   5  -8  12      245.49      190.43     46.09 o 
  -6  -7  12     1264.56     1284.05    105.27 o 
  -5  -7  12      995.72     1154.75     81.55 o 
  -4  -7  12      620.78      579.45     52.49 o 
  -3  -7  12      353.09      382.25     44.78 o 
  -2  -7  12      429.32      369.11     52.04 o 
  -1  -7  12        1.17        1.81     15.71 o 
   0  -7  12     1851.34     1868.93     67.64 o 
   1  -7  12     1144.37     1175.29     52.60 o 
   2  -7  12      343.36      332.06     37.36 o 
   3  -7  12      207.91      257.86     54.71 o 
   4  -7  12      245.90      231.41     30.09 o 
   5  -7  12      547.24      531.02     46.95 o 
   6  -7  12      208.89      188.03     43.60 o 
  -6  -6  12      539.89      479.22     71.47 o 
  -5  -6  12       98.14       74.14     35.59 o 
  -4  -6  12       23.43       16.67     30.84 o 
  -3  -6  12       14.21       12.21     25.86 o 
  -2  -6  12       15.33        0.71     17.52 o 
  -1  -6  12       78.47      106.85     19.91 o 
   0  -6  12      875.05      880.39     40.91 o 
   1  -6  12      445.93      449.51     35.83 o 
   2  -6  12       47.19       46.13     12.96 o 
   3  -6  12      100.84       73.49     21.89 o 
   4  -6  12       95.93       64.02     26.27 o 
   5  -6  12      576.03      558.53     43.71 o 
   6  -6  12     1010.47      907.58     60.21 o 
  -7  -5  12        8.23      -26.69     32.62 o 
  -6  -5  12       96.46       47.15     38.25 o 
  -5  -5  12      875.07      796.07     59.55 o 
  -4  -5  12       17.15       -5.63     39.53 o 
  -3  -5  12      168.22      159.34     29.95 o 
  -2  -5  12     2184.24     2267.54     73.69 o 
  -1  -5  12     1760.23     1776.68    106.76 o 
   0  -5  12      739.36      711.57     63.61 o 
   1  -5  12      395.87      350.03     27.84 o 
   2  -5  12       28.01       37.57     14.08 o 
   3  -5  12        0.99        6.74     19.34 o 
   4  -5  12      325.97      308.20     33.61 o 
   5  -5  12     1004.72     1089.02    114.62 o 
   6  -5  12     1407.24     1448.30    135.08 o 
  -7  -4  12       34.42       23.43     41.22 o 
  -6  -4  12      311.24      304.14     40.51 o 
  -5  -4  12      803.45      866.06     57.47 o 
  -4  -4  12      274.64      245.20     63.46 o 
  -3  -4  12      760.95      774.02     61.68 o 
  -2  -4  12     3284.18     3370.41    174.07 o 
  -1  -4  12     1803.72     1814.16     66.73 o 
   0  -4  12      194.03      151.56     23.87 o 
   1  -4  12       29.38       13.75     17.79 o 
   2  -4  12       41.28       39.71     31.14 o 
   3  -4  12      319.68      280.39     27.05 o 
   4  -4  12      472.64      384.18     37.22 o 
   5  -4  12      423.75      357.82     39.48 o 
   6  -4  12       49.60       49.53     29.22 o 
  -7  -3  12      156.35      139.27     40.89 o 
  -6  -3  12      292.99      259.62     35.44 o 
  -5  -3  12      793.40      733.10     75.17 o 
  -4  -3  12      115.01      106.57     29.18 o 
  -3  -3  12       32.89       48.92     28.17 o 
  -2  -3  12      182.88      173.85     18.57 o 
  -1  -3  12      479.32      468.97     54.12 o 
   0  -3  12     1240.60     1226.81     45.79 o 
   1  -3  12      558.50      531.07     25.50 o 
   2  -3  12       28.76       40.37     16.31 o 
   3  -3  12      117.59      141.32     25.16 o 
   4  -3  12     1797.25     1765.84     74.40 o 
   5  -3  12      782.68      802.18     66.43 o 
   6  -3  12        4.31        5.74     57.83 o 
  -7  -2  12      127.23       62.91     39.12 o 
  -6  -2  12      419.92      399.33     55.93 o 
  -5  -2  12      363.19      323.78     63.91 o 
  -4  -2  12     1351.59     1434.05    187.42 o 
  -3  -2  12      795.50      782.38     47.88 o 
  -2  -2  12      370.50      412.53     25.62 o 
  -1  -2  12     1203.82     1187.98     40.67 o 
   0  -2  12     1235.06     1235.34     94.30 o 
   1  -2  12     1030.22     1083.40     37.74 o 
   2  -2  12     2229.35     2222.24    122.33 o 
   3  -2  12     2029.38     2047.95     76.75 o 
   4  -2  12      381.84      330.02     32.01 o 
   5  -2  12       45.21       29.43     26.31 o 
   6  -2  12       33.54       -7.38     53.53 o 
  -7  -1  12      388.11      326.79     58.50 o 
  -6  -1  12      602.24      564.71     63.87 o 
  -5  -1  12     1051.40     1194.30    157.91 o 
  -4  -1  12       72.13       63.86     31.56 o 
  -3  -1  12      796.02      774.44    132.11 o 
  -2  -1  12      501.83      572.14    124.10 o 
  -1  -1  12        0.73       -7.83     38.25 o 
   0  -1  12       78.00       79.63     16.55 o 
   1  -1  12     2069.94     2069.35     56.83 o 
   2  -1  12      656.83      644.57     28.42 o 
   3  -1  12       16.43       30.87     76.81 o 
   4  -1  12      304.70      353.27     33.13 o 
   5  -1  12      838.94      795.06     50.85 o 
   6  -1  12      466.44      393.79     76.06 o 
  -7   0  12       64.15      -27.79     43.76 o 
  -6   0  12       43.53       80.43    114.32 o 
  -5   0  12      198.46      221.13     58.30 o 
  -4   0  12      877.49      878.41     69.48 o 
  -3   0  12     2404.34     2465.85    126.02 o 
  -2   0  12      399.12      417.63     39.92 o 
  -1   0  12       17.53       16.13     20.59 o 
   0   0  12      799.61      944.16     51.01 o 
   1   0  12      733.36      737.43     30.63 o 
   2   0  12        2.56        6.63     18.38 o 
   3   0  12      419.31      422.52     33.72 o 
   4   0  12      863.57      913.13     56.20 o 
   5   0  12      550.25      540.33     42.85 o 
   6   0  12      471.60      357.38     56.23 o 
  -7   1  12        0.12       -4.89     44.54 o 
  -6   1  12      362.01      418.97     67.60 o 
  -5   1  12     1386.08     1522.09     78.41 o 
  -4   1  12     1067.54     1072.18    101.72 o 
  -3   1  12     1091.66      999.68     70.63 o 
  -2   1  12     1086.83     1015.49     68.46 o 
  -1   1  12     1598.84     1594.74     77.16 o 
   0   1  12      751.59      752.43     44.71 o 
   1   1  12       70.30       91.68     14.68 o 
   2   1  12      132.69      106.07     16.01 o 
   3   1  12      224.82      238.27     27.10 o 
   4   1  12      319.53      296.12     40.03 o 
   5   1  12      413.72      363.95     46.79 o 
   6   1  12      541.33      529.67    138.04 o 
  -7   2  12       29.47      -19.06     71.02 o 
  -6   2  12      618.33      570.41     98.45 o 
  -5   2  12     1680.40     1803.59     94.41 o 
  -4   2  12       42.48       50.95     40.33 o 
  -3   2  12       14.51      -30.87     59.16 o 
  -2   2  12       87.46       84.87     31.46 o 
  -1   2  12      138.73      145.15     62.72 o 
   0   2  12      159.71      114.27     20.30 o 
   1   2  12     1095.47     1141.30    117.58 o 
   2   2  12      480.74      476.16     22.22 o 
   3   2  12       84.09       96.27     19.27 o 
   4   2  12      685.72      746.83    158.06 o 
   5   2  12       42.01       83.72     40.61 o 
   6   2  12        6.89       -8.52     40.61 o 
  -7   3  12      337.31      282.51     67.54 o 
  -6   3  12     1054.76     1099.89     99.56 o 
  -5   3  12      938.05      852.60     97.86 o 
  -4   3  12        0.37      -20.67     32.26 o 
  -3   3  12       91.72       66.87     47.15 o 
  -2   3  12       84.17       67.70     45.82 o 
  -1   3  12     1288.24     1183.79     89.26 o 
   0   3  12     1878.85     1923.48     63.15 o 
   1   3  12      831.45      880.17     43.39 o 
   2   3  12     1804.13     1802.79    128.85 o 
   3   3  12      812.37      895.00     62.49 o 
   4   3  12      236.00      195.60     40.20 o 
   5   3  12      176.96       86.46     47.68 o 
  -6   4  12      394.40      515.79     71.82 o 
  -5   4  12       26.15       26.69     37.74 o 
  -4   4  12      169.50       58.86     38.75 o 
  -3   4  12      108.83      105.50     48.63 o 
  -2   4  12      432.23      417.45     63.02 o 
  -1   4  12     1399.85     1559.49     92.49 o 
   0   4  12     1542.85     1623.74     64.24 o 
   1   4  12      126.20      130.55     30.09 o 
   2   4  12      151.44      113.99     38.62 o 
   3   4  12        3.55      -14.58     28.16 o 
   4   4  12        9.28       14.18     34.33 o 
   5   4  12        1.48       22.60     60.64 o 
  -6   5  12      380.66      389.32     81.88 o 
  -5   5  12      252.61      255.95     68.50 o 
  -4   5  12      199.20      181.10     62.78 o 
  -3   5  12        0.76       -4.18     33.48 o 
  -2   5  12     1834.01     1914.50    126.03 o 
  -1   5  12      395.72      449.14     61.55 o 
   0   5  12       62.03       62.35     29.88 o 
   1   5  12       93.65      100.18     31.09 o 
   2   5  12       35.83       32.76     29.85 o 
   3   5  12      655.94      497.32    121.73 o 
   4   5  12      698.28      555.24    121.88 o 
   5   5  12      709.27      574.11    112.09 o 
  -5   6  12      205.87      148.34     56.64 o 
  -4   6  12      512.48      485.40    133.59 o 
  -3   6  12     1466.03     1608.64    114.28 o 
  -2   6  12      569.12      585.64     74.54 o 
  -1   6  12       43.97      -34.70     34.70 o 
   0   6  12       33.46       -3.28     36.92 o 
   1   6  12       67.03       20.68     34.37 o 
   2   6  12        5.68      -16.27     44.48 o 
   3   6  12      309.74      244.41     44.46 o 
   4   6  12     1022.45      899.52     94.75 o 
  -5   7  12      279.03      412.50    123.96 o 
  -4   7  12      412.82      474.24    114.91 o 
  -3   7  12      114.98      101.17     46.74 o 
  -2   7  12        3.88        3.85     40.04 o 
  -1   7  12       56.00       41.45     36.16 o 
   0   7  12      118.28      166.21    102.31 o 
   1   7  12      135.64      131.36     41.10 o 
   2   7  12       35.66       44.56     35.06 o 
   3   7  12      427.95      541.65     85.55 o 
  -4   8  12        9.12       23.43     68.21 o 
  -3   8  12      255.88      302.23     62.48 o 
  -2   8  12      735.89      586.82     69.93 o 
  -1   8  12      325.42      249.09     46.23 o 
   0   8  12      489.79      463.10     65.32 o 
   1   8  12      875.20      964.43     74.69 o 
   2   8  12      327.36      427.95     70.50 o 
  -1   9  12      328.50      339.96     52.47 o 
   0   9  12      334.11      425.84    112.39 o 
  -2 -11  13      289.70      194.94     61.71 o 
  -1 -11  13       71.26       75.32     27.27 o 
   0 -11  13      199.56      166.72     32.09 o 
   1 -11  13        4.73      -15.81     31.05 o 
   2 -11  13      261.44      217.28     56.62 o 
  -4 -10  13      229.39      198.98     98.45 o 
  -3 -10  13       98.49       64.94     41.22 o 
  -2 -10  13      207.10      219.72     35.79 o 
  -1 -10  13      196.54      121.34     34.10 o 
   0 -10  13       42.97       -2.12     31.98 o 
   1 -10  13      564.06      598.63     96.67 o 
   2 -10  13      415.64      463.44     72.21 o 
   3 -10  13       59.45       52.77     57.34 o 
  -4  -9  13       59.03       71.17     35.88 o 
  -3  -9  13      266.66      237.53     38.55 o 
  -2  -9  13      115.73      139.67     31.67 o 
  -1  -9  13      174.34      202.55     58.27 o 
   0  -9  13      642.51      703.31     50.13 o 
   1  -9  13     1667.55     1623.51     84.26 o 
   2  -9  13      971.67     1139.44    161.02 o 
   3  -9  13      208.28      240.17     51.83 o 
   4  -9  13      105.88       93.44    174.81 o 
  -5  -8  13       18.18       -5.93     35.88 o 
  -4  -8  13      109.86      142.34     41.52 o 
  -3  -8  13       19.96       41.22     29.36 o 
  -2  -8  13      238.57      222.71     39.14 o 
  -1  -8  13      656.46      679.62     51.74 o 
   0  -8  13      680.13      662.56     81.55 o 
   1  -8  13      795.25      755.17     47.46 o 
   2  -8  13      350.28      355.07     64.80 o 
   3  -8  13       63.96       50.68     31.25 o 
   4  -8  13       14.83       38.60    115.50 o 
   5  -8  13        4.36      -41.93    109.72 o 
  -6  -7  13       12.46       29.65     47.45 o 
  -5  -7  13      379.00      430.59     58.72 o 
  -4  -7  13      329.30      294.17     44.78 o 
  -3  -7  13       87.18       88.67     32.92 o 
  -2  -7  13      284.16      263.03     31.28 o 
  -1  -7  13      480.37      501.21     36.97 o 
   0  -7  13      314.22      293.26     28.84 o 
   1  -7  13       12.87        0.00     19.08 o 
   2  -7  13      397.32      469.59     49.10 o 
   3  -7  13      126.73      226.92     41.37 o 
   4  -7  13      123.32      140.35     42.60 o 
   5  -7  13     1156.55     1152.01     83.28 o 
  -6  -6  13      766.69      990.76     89.26 o 
  -5  -6  13      631.56      726.54     73.25 o 
  -4  -6  13      761.63      842.49     66.43 o 
  -3  -6  13      483.51      463.09     72.06 o 
  -2  -6  13     1062.69     1175.84     60.83 o 
  -1  -6  13      148.91      140.13     31.25 o 
   0  -6  13      305.75      273.94     27.35 o 
   1  -6  13      191.64      211.06     29.57 o 
   2  -6  13      351.90      363.57     38.68 o 
   3  -6  13      304.60      274.79     38.68 o 
   4  -6  13      228.14      177.05     38.79 o 
   5  -6  13      554.41      642.18     68.21 o 
  -6  -5  13      433.77      430.59     67.91 o 
  -5  -5  13      224.94      258.00     50.71 o 
  -4  -5  13      416.90      383.06     87.48 o 
  -3  -5  13     1794.19     1768.51     84.61 o 
  -2  -5  13      206.43      170.01     28.60 o 
  -1  -5  13      347.22      294.42     31.36 o 
   0  -5  13      666.13      648.19     41.78 o 
   1  -5  13       64.60       81.50     19.96 o 
   2  -5  13       17.01       13.26     13.19 o 
   3  -5  13      771.90      746.46     43.96 o 
   4  -5  13      558.16      556.10     43.36 o 
   5  -5  13       20.31       70.38     30.12 o 
   6  -5  13       43.87       10.30     34.31 o 
  -7  -4  13      292.44      205.21     88.96 o 
  -6  -4  13       78.04       91.93     44.78 o 
  -5  -4  13      311.40      300.46     46.57 o 
  -4  -4  13      199.28      169.54     30.93 o 
  -3  -4  13      538.76      439.21     40.63 o 
  -2  -4  13     2453.03     2613.52    106.86 o 
  -1  -4  13     2446.41     2660.57    102.74 o 
   0  -4  13     1124.46     1120.88     40.48 o 
   1  -4  13      742.09      728.53     55.01 o 
   2  -4  13      403.78      413.59     25.86 o 
   3  -4  13      722.57      748.42     44.85 o 
   4  -4  13      162.71      139.22     27.36 o 
   5  -4  13      481.37      530.30     98.90 o 
   6  -4  13      684.74      671.43     68.54 o 
  -7  -3  13       55.70       41.22     38.55 o 
  -6  -3  13      376.30      276.64     54.72 o 
  -5  -3  13        1.05       18.51     29.92 o 
  -4  -3  13      173.48      241.20     47.05 o 
  -3  -3  13      173.53      191.58     31.98 o 
  -2  -3  13     1398.93     1393.71     55.02 o 
  -1  -3  13     2265.36     2390.28     91.93 o 
   0  -3  13     1772.25     1923.25     55.73 o 
   1  -3  13     2485.44     2697.57     81.87 o 
   2  -3  13      918.39      923.60     38.66 o 
   3  -3  13       54.77       17.48     25.06 o 
   4  -3  13       19.41       24.41     51.75 o 
   5  -3  13      279.77      249.06     36.52 o 
   6  -3  13        5.74      -13.30     30.99 o 
  -7  -2  13        9.59      -47.35     47.35 o 
  -6  -2  13       28.89       37.36     37.07 o 
  -5  -2  13       17.11      -29.29     29.29 o 
  -4  -2  13      314.30      356.45     80.07 o 
  -3  -2  13      452.97      484.85     51.60 o 
  -2  -2  13       89.24      115.78     21.27 o 
  -1  -2  13       61.93       42.71     26.69 o 
   0  -2  13      489.96      527.71     29.10 o 
   1  -2  13       99.46      108.07     18.73 o 
   2  -2  13        8.10       13.91     10.82 o 
   3  -2  13      251.15      220.45     27.35 o 
   4  -2  13      776.72      704.47     50.65 o 
   5  -2  13      357.57      309.03     35.83 o 
   6  -2  13      368.27      356.90     43.94 o 
  -7  -1  13        0.93      -37.17     76.95 o 
  -6  -1  13      170.70      143.62     49.77 o 
  -5  -1  13     1486.58     1510.10    126.77 o 
  -4  -1  13      683.32      771.32     70.56 o 
  -3  -1  13      240.60      210.71     37.48 o 
  -2  -1  13      959.83      934.18     43.73 o 
  -1  -1  13       22.59       31.65     30.99 o 
   0  -1  13      195.36      189.76     20.98 o 
   1  -1  13       20.85       -6.83     34.25 o 
   2  -1  13     1342.63     1306.10     48.93 o 
   3  -1  13     1016.59      951.91     58.72 o 
   4  -1  13      823.53      986.04     54.97 o 
   5  -1  13      544.12      649.30     45.85 o 
   6  -1  13      203.61      224.20     48.32 o 
  -7   0  13      228.48      230.52     61.54 o 
  -6   0  13     1518.85     1790.25    175.26 o 
  -5   0  13     2458.64     2684.56    149.35 o 
  -4   0  13      319.73      300.57     49.82 o 
  -3   0  13       12.53       30.44     45.17 o 
  -2   0  13      121.41       81.45     33.55 o 
  -1   0  13       71.33       80.89     23.26 o 
   0   0  13      538.24      490.68     28.88 o 
   1   0  13      649.14      644.29     31.91 o 
   2   0  13      195.97      182.63     26.84 o 
   3   0  13      247.66      266.84     28.90 o 
   4   0  13       93.45       91.58     28.84 o 
   5   0  13       62.09        8.90     38.59 o 
   6   0  13        0.23       24.98     54.71 o 
  -7   1  13      343.34      288.57     99.05 o 
  -6   1  13      423.99      394.66     54.93 o 
  -5   1  13        2.43        8.62     37.82 o 
  -4   1  13      562.65      592.24    182.67 o 
  -3   1  13      274.26      282.79     46.45 o 
  -2   1  13       51.82       71.51     33.27 o 
  -1   1  13      167.29      170.84     29.49 o 
   0   1  13      407.43      463.78     34.57 o 
   1   1  13     1269.96     1447.95     68.65 o 
   2   1  13      302.07      288.90     64.94 o 
   3   1  13       54.64       58.59     20.25 o 
   4   1  13       22.98      -17.87     36.38 o 
   5   1  13        2.06      -38.75     38.75 o 
  -6   2  13      105.28       62.04     36.98 o 
  -5   2  13      653.99      703.90     95.34 o 
  -4   2  13      278.93      263.25     52.08 o 
  -3   2  13      276.13      215.61     64.94 o 
  -2   2  13     1517.42     1452.28    149.46 o 
  -1   2  13     2787.94     2973.97    116.02 o 
   0   2  13     1476.54     1493.69     63.50 o 
   1   2  13      347.04      368.17     73.99 o 
   2   2  13        0.49       -8.05     16.31 o 
   3   2  13        4.42       12.87     90.15 o 
   4   2  13       33.09       -1.57     35.46 o 
   5   2  13       35.46       86.11     63.46 o 
  -6   3  13       76.58      107.26     73.42 o 
  -5   3  13      131.74      115.67     48.02 o 
  -4   3  13      222.30      207.47     75.32 o 
  -3   3  13     1423.37     1335.97     99.34 o 
  -2   3  13     1024.81      942.01     78.89 o 
  -1   3  13      292.79      202.78     44.19 o 
   0   3  13       76.62       98.85     20.60 o 
   1   3  13      940.97      926.30     62.06 o 
   2   3  13      748.27      801.93     63.96 o 
   3   3  13       13.37      -10.19     30.70 o 
   4   3  13        5.70       38.55     35.65 o 
   5   3  13      466.39      449.53     68.50 o 
  -6   4  13      332.37      192.47     86.00 o 
  -5   4  13      969.87      977.14    131.37 o 
  -4   4  13      558.86      736.08     76.98 o 
  -3   4  13      181.81      254.24     51.59 o 
  -2   4  13      213.26      208.51     45.57 o 
  -1   4  13       54.73       36.80     34.32 o 
   0   4  13      274.45      278.78     40.22 o 
   1   4  13      223.98      281.01     42.24 o 
   2   4  13      398.06      366.64     42.30 o 
   3   4  13      616.02      573.00     72.95 o 
   4   4  13     1747.54     1807.06    118.63 o 
  -5   5  13      766.16      731.21     85.28 o 
  -4   5  13      956.08     1068.12     93.93 o 
  -3   5  13      461.32      383.65     73.60 o 
  -2   5  13        9.66       44.71     56.10 o 
  -1   5  13      114.51       81.19     33.27 o 
   0   5  13      506.56      471.69     54.42 o 
   1   5  13      563.79      581.63     58.57 o 
   2   5  13      324.35      323.07     57.32 o 
   3   5  13      294.56      313.42     48.99 o 
   4   5  13      164.99      161.50     46.74 o 
  -5   6  13      115.17       59.01     76.81 o 
  -4   6  13       10.22      -72.77     84.37 o 
  -3   6  13        6.97      -27.62     44.33 o 
  -2   6  13      151.78       69.75     47.88 o 
  -1   6  13      612.03      699.10    179.71 o 
   0   6  13      232.08      302.22     49.57 o 
   1   6  13       84.97       40.03     72.65 o 
   2   6  13      130.03       60.82     54.56 o 
   3   6  13        1.85      -46.20     46.20 o 
  -4   7  13      335.28      367.42    100.23 o 
  -3   7  13      705.17      704.88     95.62 o 
  -2   7  13     1449.23     1598.91    124.48 o 
  -1   7  13     1124.00     1203.17     87.21 o 
   0   7  13      186.72      175.65     92.37 o 
   1   7  13      188.90      194.08     47.09 o 
   2   7  13      178.40      120.34     41.87 o 
  -2   8  13      169.64       27.30     48.35 o 
  -1   8  13       65.39      -14.27     43.00 o 
   0   8  13      213.88      183.42     63.61 o 
  -1 -11  14       68.85      -21.05     44.78 o 
   0 -11  14      109.59       62.07     40.54 o 
   1 -11  14      162.44      222.74     56.34 o 
  -3 -10  14      605.92      603.18     72.36 o 
  -2 -10  14      192.46      249.19     44.03 o 
  -1 -10  14      561.76      513.32     54.46 o 
   0 -10  14     1095.54     1184.10     74.71 o 
   1 -10  14      291.13      261.04     45.51 o 
   2 -10  14        3.41        8.38     50.29 o 
  -4  -9  14       26.12      -41.81     41.81 o 
  -3  -9  14       94.98      100.53     35.88 o 
  -2  -9  14      851.50     1006.18     65.77 o 
  -1  -9  14     1044.92     1020.35    115.80 o 
   0  -9  14      114.10       99.79     44.19 o 
   1  -9  14      111.28      110.46     34.58 o 
   2  -9  14      189.96      274.83     58.29 o 
   3  -9  14       25.98      103.22     59.61 o 
  -4  -8  14       85.67       76.81     40.92 o 
  -3  -8  14       23.26      -14.83     38.85 o 
  -2  -8  14      157.75       79.77     32.03 o 
  -1  -8  14        4.89       -1.35     28.32 o 
   0  -8  14      524.77      494.59     46.46 o 
   1  -8  14      888.03      931.66     79.92 o 
   2  -8  14      637.94      722.84     68.97 o 
   3  -8  14      446.65      411.75     60.67 o 
   4  -8  14      669.48      702.05     87.53 o 
  -5  -7  14      412.91      430.59     74.43 o 
  -4  -7  14      381.18      275.79     56.05 o 
  -3  -7  14      132.90       68.50     36.18 o 
  -2  -7  14       23.36       79.77     38.85 o 
  -1  -7  14      234.40      268.38     42.41 o 
   0  -7  14     1472.39     1474.04     70.97 o 
   1  -7  14     1181.59     1180.11    122.77 o 
   2  -7  14      225.79      236.40     38.59 o 
   3  -7  14      489.10      464.66     53.58 o 
   4  -7  14     1251.85     1350.85     86.48 o 
  -5  -6  14      231.75      148.87     50.41 o 
  -4  -6  14        3.92       23.43     44.48 o 
  -3  -6  14       33.56       23.43     35.29 o 
  -2  -6  14       17.69       25.90     24.02 o 
  -1  -6  14       30.68       50.23     23.27 o 
   0  -6  14       69.80       33.81     20.97 o 
   1  -6  14      246.82      251.62     30.95 o 
   2  -6  14      417.21      399.03     66.72 o 
   3  -6  14      152.66      120.16     35.52 o 
   4  -6  14        1.46      -12.82     32.27 o 
   5  -6  14      224.84      257.82     48.78 o 
  -6  -5  14       24.24       32.62     47.45 o 
  -5  -5  14      164.35      169.33     43.89 o 
  -4  -5  14      369.37      396.85     43.18 o 
  -3  -5  14      941.29      852.59     91.93 o 
  -2  -5  14     1905.88     1853.48     86.61 o 
  -1  -5  14       37.31       22.76     25.72 o 
   0  -5  14       30.55       13.85     22.15 o 
   1  -5  14      229.52      204.51     25.44 o 
   2  -5  14        6.99      -10.28     27.23 o 
   3  -5  14       58.15       63.49     27.79 o 
   4  -5  14      149.88       80.66     81.70 o 
   5  -5  14      335.18      353.06     59.03 o 
  -6  -4  14        3.10       74.14     56.34 o 
  -5  -4  14      109.27      159.59     92.08 o 
  -4  -4  14     1368.56     1259.67     76.97 o 
  -3  -4  14      976.53     1077.15     65.38 o 
  -2  -4  14     1630.73     1536.57     75.66 o 
  -1  -4  14     1032.56     1089.88     72.95 o 
   0  -4  14      243.57      288.74     35.73 o 
   1  -4  14        0.03        7.09     23.58 o 
   2  -4  14        1.70      -25.06     25.06 o 
   3  -4  14      557.55      521.45     40.34 o 
   4  -4  14      148.63      195.74     34.07 o 
   5  -4  14      101.66      128.20     35.82 o 
  -6  -3  14      127.11       96.03     47.99 o 
  -5  -3  14     1310.81     1354.71    147.09 o 
  -4  -3  14     1364.21     1498.15     84.05 o 
  -3  -3  14       45.14       87.38     44.48 o 
  -2  -3  14      587.64      541.67     37.07 o 
  -1  -3  14      199.11      169.01     29.65 o 
   0  -3  14      184.04      162.57     20.20 o 
   1  -3  14     1406.08     1432.02    110.32 o 
   2  -3  14      854.51      860.01     63.02 o 
   3  -3  14      589.67      736.52     45.87 o 
   4  -3  14      223.84      193.10     62.42 o 
   5  -3  14        0.94       21.53     30.77 o 
  -6  -2  14      690.84      686.01    145.46 o 
  -5  -2  14      567.24      606.00    110.61 o 
  -4  -2  14       24.46       31.74     31.93 o 
  -3  -2  14       41.07       21.63     23.58 o 
  -2  -2  14      229.12      254.02     27.18 o 
  -1  -2  14      454.77      396.30     30.04 o 
   0  -2  14      322.81      346.58     25.64 o 
   1  -2  14     2036.72     2142.01     77.99 o 
   2  -2  14     2388.93     2613.88     96.43 o 
   3  -2  14      609.75      521.27     80.81 o 
   4  -2  14       88.68       25.88     26.17 o 
   5  -2  14        1.42      -35.37     35.37 o 
  -6  -1  14      163.53      259.04     69.10 o 
  -5  -1  14      226.58      125.66     50.38 o 
  -4  -1  14      112.01       70.31     38.64 o 
  -3  -1  14        0.28      -47.15     47.15 o 
  -2  -1  14       14.52       51.81     35.44 o 
  -1  -1  14      760.21      790.54     51.01 o 
   0  -1  14     1911.06     2052.43     87.32 o 
   1  -1  14     1581.55     1590.01     56.21 o 
   2  -1  14       79.78       59.52     59.31 o 
   3  -1  14      910.92      841.19     50.19 o 
   4  -1  14      152.17      139.20     32.55 o 
   5  -1  14        2.01        0.69     54.71 o 
  -6   0  14       97.80      155.63     52.62 o 
  -5   0  14      741.50      624.37     98.75 o 
  -4   0  14      338.48      289.26     51.97 o 
  -3   0  14      177.06      210.49     45.27 o 
  -2   0  14      724.33      706.68     69.24 o 
  -1   0  14      649.02      724.21     40.10 o 
   0   0  14      875.52      902.66     39.21 o 
   1   0  14       13.89        9.41     16.46 o 
   2   0  14      788.71      878.37     49.57 o 
   3   0  14      280.09      244.44     34.38 o 
   4   0  14      488.78      519.29     80.81 o 
   5   0  14      688.13      616.73     63.97 o 
  -6   1  14      537.67      403.99     73.30 o 
  -5   1  14     1459.50     1454.38    111.34 o 
  -4   1  14     1018.75     1182.43    100.20 o 
  -3   1  14      274.16      364.37     56.30 o 
  -2   1  14     1045.50      925.04    163.10 o 
  -1   1  14      687.91      721.35     51.85 o 
   0   1  14        5.11       20.03     17.73 o 
   1   1  14       31.57       39.30     17.01 o 
   2   1  14       68.53       44.66     27.83 o 
   3   1  14       23.05       -7.71     48.78 o 
   4   1  14     1153.34     1130.35     87.93 o 
   5   1  14     1451.54     1258.88    130.18 o 
  -6   2  14      112.65       51.19     52.18 o 
  -5   2  14      302.75      242.12     56.51 o 
  -4   2  14       27.27       99.46     46.82 o 
  -3   2  14      149.89      145.65     57.11 o 
  -2   2  14      579.82      583.28    157.76 o 
  -1   2  14       10.02      -13.84     38.64 o 
   0   2  14      742.62      780.95     43.76 o 
   1   2  14      661.58      696.65     61.14 o 
   2   2  14      503.05      538.31     49.64 o 
   3   2  14      194.77      183.86     59.01 o 
   4   2  14      230.00      206.36     44.99 o 
  -5   3  14      100.75      143.07     84.22 o 
  -4   3  14       33.77        6.15     41.99 o 
  -3   3  14       63.58       45.18     61.94 o 
  -2   3  14        7.93       77.62     63.91 o 
  -1   3  14     1094.37     1054.44     95.49 o 
   0   3  14     2655.05     2829.28    125.24 o 
   1   3  14      616.07      543.80     54.93 o 
   2   3  14      283.95      319.64     80.96 o 
   3   3  14     1016.49     1133.57    106.02 o 
   4   3  14      188.94      137.90     55.16 o 
  -5   4  14       88.10      -35.31     53.16 o 
  -4   4  14       65.86      108.09     47.63 o 
  -3   4  14       98.34        4.45     57.83 o 
  -2   4  14      978.82      994.48     94.55 o 
  -1   4  14      815.50      931.46     70.62 o 
   0   4  14      171.90       33.07     50.12 o 
   1   4  14      299.42      190.67     46.85 o 
   2   4  14      199.21      201.34     40.66 o 
   3   4  14       27.23       48.48     38.89 o 
  -4   5  14       28.53      151.47    165.92 o 
  -3   5  14      327.42      356.29     62.94 o 
  -2   5  14      564.05      500.34     68.78 o 
  -1   5  14        6.81       36.06     38.97 o 
   0   5  14       70.23       60.84     45.82 o 
   1   5  14       95.59      100.38     38.62 o 
   2   5  14       71.28       76.81     39.97 o 
   3   5  14      187.07      213.88     53.85 o 
  -3   6  14      196.35      183.13     59.54 o 
  -2   6  14       63.22      118.61     63.76 o 
  -1   6  14       44.31       -5.30     34.80 o 
   0   6  14       95.94       94.41     74.43 o 
   1   6  14       10.79      -61.19     61.19 o 
   2   6  14      244.17      193.71    110.02 o 
  -2   7  14       76.82      -68.50     89.26 o 
  -1   7  14       79.96       41.23     48.45 o 
   0   7  14        0.30       71.17     67.91 o 
  -1 -10  15        1.48       -8.03     33.05 o 
   0 -10  15      206.66      275.01     47.54 o 
   1 -10  15      249.40      179.43     50.87 o 
  -3  -9  15        7.39        5.93     32.92 o 
  -2  -9  15      119.60      123.33     42.24 o 
  -1  -9  15      787.39      874.75     74.99 o 
   0  -9  15     1061.60     1120.64     94.30 o 
   1  -9  15      315.34      328.60     47.74 o 
   2  -9  15      330.40      399.16     74.14 o 
  -4  -8  15        3.51      -70.87     70.87 o 
  -3  -8  15        9.50      -38.25     38.25 o 
  -2  -8  15      662.43      694.68     61.06 o 
  -1  -8  15     1243.16     1287.02     83.87 o 
   0  -8  15      592.89      480.50     78.29 o 
   1  -8  15      317.54      253.23     43.83 o 
   2  -8  15       85.31       56.11     50.50 o 
   3  -8  15        9.12       74.97     54.78 o 
  -4  -7  15       50.86       47.15     70.87 o 
  -3  -7  15      199.24      126.92     47.74 o 
  -2  -7  15      326.59      375.72     52.79 o 
  -1  -7  15      557.22      592.76    111.35 o 
   0  -7  15        1.10      -32.11     32.11 o 
   1  -7  15       89.34       97.47     31.56 o 
   2  -7  15        3.45       -2.19     31.09 o 
   3  -7  15      156.22      143.14     47.35 o 
   4  -7  15      439.35      369.78     54.63 o 
  -5  -6  15      596.95      608.51     77.99 o 
  -4  -6  15     1424.66     1610.84    109.13 o 
  -3  -6  15     1133.02     1011.52    121.29 o 
  -2  -6  15      277.09      286.84     39.22 o 
  -1  -6  15       15.03       -5.93     31.29 o 
   0  -6  15      123.62      140.29     32.45 o 
   1  -6  15      179.53      190.67     36.62 o 
   2  -6  15      154.07      143.95     31.45 o 
   3  -6  15      602.47      554.78     56.63 o 
   4  -6  15     1308.83     1297.93     91.04 o 
  -5  -5  15      581.97      700.44     83.63 o 
  -4  -5  15      498.44      513.32     69.10 o 
  -3  -5  15       57.50      114.48     31.43 o 
  -2  -5  15       83.29       12.86     33.81 o 
  -1  -5  15      169.26       96.17     30.99 o 
   0  -5  15       71.13       29.67     22.96 o 
   1  -5  15      150.89      108.24     27.47 o 
   2  -5  15      816.73      908.68     67.24 o 
   3  -5  15      446.49      477.51    102.16 o 
   4  -5  15       66.32       12.71     46.08 o 
  -5  -4  15       19.79      -17.50     44.19 o 
  -4  -4  15        4.42      -31.37     31.37 o 
  -3  -4  15      299.70      256.28     58.56 o 
  -2  -4  15      530.26      469.93     46.95 o 
  -1  -4  15      114.16      111.87     49.08 o 
   0  -4  15      424.92      417.31     45.67 o 
   1  -4  15     1301.90     1411.49     62.11 o 
   2  -4  15      775.73      826.21     61.99 o 
   3  -4  15        6.08       12.52     30.27 o 
   4  -4  15      144.75      169.68     87.63 o 
  -5  -3  15       19.04       16.28     36.16 o 
  -4  -3  15     2073.46     2139.27    105.08 o 
  -3  -3  15      612.33      709.04     69.69 o 
  -2  -3  15      378.16      416.94     46.09 o 
  -1  -3  15     1285.15     1048.15     66.12 o 
   0  -3  15      955.05      956.98     54.71 o 
   1  -3  15      651.86      642.99     44.75 o 
   2  -3  15       44.90       57.47     48.78 o 
   3  -3  15        1.03        5.81     32.11 o 
   4  -3  15        0.91      -34.05     35.44 o 
  -6  -2  15       18.21       -8.90     71.47 o 
  -5  -2  15      284.74      254.32     55.43 o 
  -4  -2  15      613.94      604.79     55.36 o 
  -3  -2  15      207.41      234.44     44.93 o 
  -2  -2  15       84.58       80.98     27.34 o 
  -1  -2  15      874.13      820.12     45.22 o 
   0  -2  15      132.26      121.97     28.02 o 
   1  -2  15       82.51       57.13     19.26 o 
   2  -2  15      104.53       60.03     25.65 o 
   3  -2  15      127.70      108.09     45.96 o 
   4  -2  15       66.83        7.74     29.83 o 
  -5  -1  15      729.38      659.11     77.64 o 
  -4  -1  15      570.77      541.45     55.12 o 
  -3  -1  15       15.23      -11.86     36.44 o 
  -2  -1  15       44.51       46.93     22.10 o 
  -1  -1  15      223.63      233.46     30.77 o 
   0  -1  15        0.63        8.41     20.46 o 
   1  -1  15      519.15      488.70     39.93 o 
   2  -1  15      941.54      958.81     56.63 o 
   3  -1  15      963.48      976.97     57.77 o 
   4  -1  15      556.06      485.24    155.98 o 
  -5   0  15      899.27      774.16     89.72 o 
  -4   0  15      237.86      214.96     54.85 o 
  -3   0  15      174.88      195.82     86.15 o 
  -2   0  15      253.86      246.86     37.63 o 
  -1   0  15        9.80      -26.18     27.65 o 
   0   0  15      364.57      417.64     35.74 o 
   1   0  15      840.37      908.57     52.12 o 
   2   0  15      155.49      141.97     28.34 o 
   3   0  15        3.18       23.59     31.70 o 
   4   0  15      111.02      137.50     40.11 o 
  -5   1  15       67.62      -24.88     47.03 o 
  -4   1  15       62.08       18.96     65.02 o 
  -3   1  15        0.41      -20.14     38.49 o 
  -2   1  15      346.79      301.02     40.97 o 
  -1   1  15     1233.51     1332.17     93.89 o 
   0   1  15      493.39      493.57     52.49 o 
   1   1  15        1.57       -1.38     44.33 o 
   2   1  15       65.95       73.42     34.32 o 
   3   1  15        6.39       56.73     39.04 o 
   4   1  15       67.98      -28.04     46.95 o 
  -5   2  15      171.93      101.11     55.50 o 
  -4   2  15      192.05       78.03     73.37 o 
  -3   2  15      594.35      583.31     73.22 o 
  -2   2  15     1795.42     2175.63    136.18 o 
  -1   2  15      422.23      604.61     56.75 o 
   0   2  15       35.22       32.30     32.34 o 
   1   2  15      179.45      189.76     74.14 o 
   2   2  15      235.50      257.08     55.57 o 
   3   2  15      364.78      322.61     78.73 o 
  -4   3  15      462.98      477.10     87.78 o 
  -3   3  15      617.90      680.96     77.69 o 
  -2   3  15      358.08      246.70    122.33 o 
  -1   3  15       21.09       21.67     28.17 o 
   0   3  15       10.22       12.36     34.66 o 
   1   3  15        2.00      -41.22     41.22 o 
   2   3  15       69.20       98.97     42.48 o 
   3   3  15      228.78      216.18     73.54 o 
  -4   4  15      923.14      796.47     95.74 o 
  -3   4  15        5.30      -41.63     54.71 o 
  -2   4  15      132.73       79.52     47.75 o 
  -1   4  15      135.20      101.62     45.40 o 
   0   4  15      319.58      360.47    186.53 o 
   1   4  15      514.23      518.35     59.47 o 
   2   4  15      791.96     1076.32     78.59 o 
  -3   5  15       92.98       69.56     74.28 o 
  -2   5  15        0.06      -39.39     47.47 o 
  -1   5  15      163.88      176.38     43.67 o 
   0   5  15      638.34      596.79     60.45 o 
   1   5  15      619.33      642.80     86.00 o 
  -2  -8  16       24.80      -19.08     99.34 o 
  -1  -8  16       99.38       95.41     91.63 o 
   0  -8  16      125.11      159.40     40.05 o 
   1  -8  16       47.43       63.46     54.86 o 
   2  -8  16      530.24      484.75     77.50 o 
  -3  -7  16       43.69       94.89     56.34 o 
  -2  -7  16      541.57      317.01     65.83 o 
  -1  -7  16      318.94      326.35     85.55 o 
   0  -7  16      297.56      286.76     49.84 o 
   1  -7  16      549.61      574.95    135.23 o 
   2  -7  16      876.15     1032.06     99.60 o 
  -4  -6  16        0.39       29.65     44.48 o 
  -3  -6  16      167.02      237.53     97.27 o 
  -2  -6  16      116.18      133.15     56.64 o 
  -1  -6  16      247.27      264.63     40.70 o 
   0  -6  16      198.53      167.39     32.87 o 
   1  -6  16      300.05      286.15     42.91 o 
   2  -6  16      124.21       94.89     36.25 o 
   3  -6  16        7.81       47.53    105.27 o 
  -4  -5  16      840.48      771.32     81.55 o 
  -3  -5  16      914.61      867.99     86.59 o 
  -2  -5  16      416.76      312.33     50.22 o 
  -1  -5  16      298.03      340.32     59.01 o 
   0  -5  16      129.31       78.89     29.65 o 
   1  -5  16      150.58      183.43     36.80 o 
   2  -5  16       34.68       -9.00     60.50 o 
   3  -5  16      493.96      593.47     65.77 o 
  -4  -4  16     1227.97     1347.21    107.94 o 
  -3  -4  16      721.20      653.58    185.64 o 
  -2  -4  16       68.84        4.45     41.69 o 
  -1  -4  16      189.64      220.53     32.45 o 
   0  -4  16      300.26      306.77     34.62 o 
   1  -4  16        0.68       13.15     27.69 o 
   2  -4  16        3.49       36.52     85.85 o 
   3  -4  16       52.51       12.39     31.93 o 
  -5  -3  16      403.66      340.97     68.34 o 
  -4  -3  16       68.05       41.70     36.86 o 
  -3  -3  16       22.63       46.62     32.62 o 
  -2  -3  16      300.88      222.28     46.18 o 
  -1  -3  16        2.17      -33.95     39.00 o 
   0  -3  16      764.64      790.25     80.96 o 
   1  -3  16     1341.28     1372.52     81.76 o 
   2  -3  16      933.69      917.61     68.83 o 
   3  -3  16       55.77      117.01     38.07 o 
   4  -3  16       18.65       85.70     79.77 o 
  -5  -2  16        0.32        3.18     38.27 o 
  -4  -2  16       87.42       97.09     39.48 o 
  -3  -2  16       29.61       77.98     48.78 o 
  -2  -2  16       52.08      100.30     45.26 o 
  -1  -2  16      313.88      359.18     78.44 o 
   0  -2  16     2044.32     2169.33     87.84 o 
   1  -2  16     1837.24     2053.78    141.01 o 
   2  -2  16      387.73      299.67     44.97 o 
   3  -2  16       70.14       91.07     95.78 o 
  -5  -1  16      104.92      128.34     50.06 o 
  -4  -1  16        8.31      -27.89     34.32 o 
  -3  -1  16        1.32       26.69     44.03 o 
  -2  -1  16      200.09      293.82     42.44 o 
  -1  -1  16      801.83      753.52     79.05 o 
   0  -1  16      187.45      163.00     35.88 o 
   1  -1  16      107.09      102.44     27.15 o 
   2  -1  16       81.18       38.99     23.95 o 
   3  -1  16       58.37      144.64     71.32 o 
  -4   0  16      172.19      230.82     62.17 o 
  -3   0  16      349.41      382.20     63.66 o 
  -2   0  16      453.17      468.12     44.03 o 
  -1   0  16      563.00      404.73     44.84 o 
   0   0  16       28.68       45.07     23.36 o 
   1   0  16      122.56      120.69     29.43 o 
   2   0  16       77.27       61.14     41.52 o 
   3   0  16      157.25      127.93     46.24 o 
  -4   1  16     1204.40     1187.73    112.56 o 
  -3   1  16      521.96      414.95     62.69 o 
  -2   1  16      149.20      111.87     41.30 o 
  -1   1  16      157.39      146.12     32.49 o 
   0   1  16        0.27       30.11     59.46 o 
   1   1  16       55.53       69.57     34.59 o 
   2   1  16        8.50        8.00     36.86 o 
   3   1  16      130.89      162.35    166.51 o 
  -4   2  16      394.15      454.08     76.48 o 
  -3   2  16       23.58       95.94     54.19 o 
  -2   2  16       22.94       -5.98     32.60 o 
  -1   2  16        6.41       18.46     63.76 o 
   0   2  16      140.59      127.19     68.35 o 
   1   2  16      135.06      148.63     40.66 o 
   2   2  16      322.75      266.60     53.44 o 
  -3   3  16      210.59      188.32     62.65 o 
  -2   3  16      918.87      885.80     71.88 o 
  -1   3  16      553.97      610.27     71.42 o 
   0   3  16      688.95      695.69    109.28 o 
   1   3  16      623.50      561.15     69.09 o 
   2   3  16      252.74      240.80    101.42 o 
  -2   4  16      337.68      360.00     52.08 o 
  -1   4  16      350.21      347.53     66.43 o 
   0   4  16      108.18      124.61     56.49 o 
  -1  -7  17        0.78      -38.41     38.41 o 
   0  -7  17       63.76       13.43     27.18 o 
  -2  -6  17        0.08       98.16     44.19 o 
  -1  -6  17      308.61      285.99     91.93 o 
   0  -6  17        1.33       -5.31     35.01 o 
   1  -6  17      335.41      288.89     49.25 o 
  -3  -5  17       23.14      -41.22     41.22 o 
  -2  -5  17      143.41      115.06     48.04 o 
  -1  -5  17       38.98       33.05     45.82 o 
   0  -5  17       74.59       13.54     24.19 o 
   1  -5  17      510.90      550.97     66.46 o 
   2  -5  17      450.32      365.50     61.99 o 
  -3  -4  17       20.77       55.39     35.80 o 
  -2  -4  17       18.37       64.54     43.83 o 
  -1  -4  17      635.54      526.60     59.63 o 
   0  -4  17      481.32      419.49     67.32 o 
   1  -4  17      205.51      219.81     70.87 o 
   2  -4  17       50.76       43.85     38.30 o 
  -3  -3  17      776.07      673.79     64.22 o 
  -2  -3  17      503.55      617.90     61.94 o 
  -1  -3  17      937.58      960.88     63.11 o 
   0  -3  17      424.87      378.53     84.37 o 
   1  -3  17       11.85       -1.34     22.93 o 
   2  -3  17       20.25      188.81    114.32 o 
  -4  -2  17      268.91      192.76     86.30 o 
  -3  -2  17      378.68      291.88    163.99 o 
  -2  -2  17      262.30      221.62     50.56 o 
  -1  -2  17      139.76      137.12     33.55 o 
   0  -2  17        1.89       37.30     35.37 o 
   1  -2  17      385.30      286.13     74.43 o 
   2  -2  17      172.12      203.04     48.72 o 
  -3  -1  17      445.74      366.10     56.44 o 
  -2  -1  17      145.25       98.16     44.03 o 
  -1  -1  17        0.57      -20.58     25.94 o 
   0  -1  17      337.26      283.50     48.78 o 
   1  -1  17      879.30      987.40     93.71 o 
   2  -1  17     1192.85     1237.63    118.84 o 
  -3   0  17      751.00      785.26     90.27 o 
  -2   0  17        2.90       41.58     44.55 o 
  -1   0  17      400.19      489.34     53.59 o 
   0   0  17      223.45      143.62     53.91 o 
   1   0  17      173.45      155.21     55.73 o 
   2   0  17      531.44      518.07     80.10 o 
  -3   1  17       71.82     -109.43    109.43 o 
  -2   1  17      102.29      141.35     41.14 o 
  -1   1  17      238.14      253.18     48.12 o 
   0   1  17      145.53      116.18     84.66 o 
   1   1  17        2.33      -15.45     41.24 o 
  -2   2  17      340.14      328.87     52.22 o 
  -1   2  17       13.40      107.05     74.43 o 
   0   2  17       83.62       79.83     47.47 o 
  -1  -3  18       49.11      -21.05     71.17 o 
   0  -3  18      256.15      220.85     65.00 o 
  -1  -2  18      719.49      622.15    124.85 o 
   0  -2  18      435.47      472.10    106.46 o 
                                                 
